# Supplementary material for: Large-scale application of free energy perturbation calculations for antibody design
Source: Sci Rep. 2022 Jul 21;12:12489. doi: 10.1038/s41598-022-14443-z (PMC9302960; doi:10.1038/s41598-022-14443-z)
Supplement: Supplementary file 1 — Supplementary Information 1. [file 41598_2022_14443_MOESM1_ESM.pdb]

CRYST1  120.219  120.219  120.219 109.47 109.47 109.47 P 1           1
ATOM      1  N   ASN X   1      43.636 -23.380  20.752  0.00  0.00            
ATOM      2  H1  ASN X   1      44.220 -22.557  20.797  0.00  0.00            
ATOM      3  H2  ASN X   1      43.562 -23.630  19.776  0.00  0.00            
ATOM      4  H3  ASN X   1      44.111 -24.097  21.281  0.00  0.00            
ATOM      5  CA  ASN X   1      42.330 -23.116  21.319  0.00  0.00            
ATOM      6  HA  ASN X   1      41.689 -23.994  21.244  0.00  0.00            
ATOM      7  CB  ASN X   1      42.432 -22.716  22.830  0.00  0.00            
ATOM      8  HB2 ASN X   1      43.225 -23.267  23.335  0.00  0.00            
ATOM      9  HB3 ASN X   1      42.752 -21.678  22.926  0.00  0.00            
ATOM     10  CG  ASN X   1      41.138 -23.088  23.543  0.00  0.00            
ATOM     11  OD1 ASN X   1      40.071 -22.826  23.096  0.00  0.00            
ATOM     12  ND2 ASN X   1      41.153 -23.837  24.628  0.00  0.00            
ATOM     13 HD21 ASN X   1      40.302 -24.316  24.884  0.00  0.00            
ATOM     14 HD22 ASN X   1      41.975 -24.374  24.866  0.00  0.00            
ATOM     15  C   ASN X   1      41.646 -22.078  20.507  0.00  0.00            
ATOM     16  O   ASN X   1      41.948 -20.948  20.623  0.00  0.00            
ATOM     17  N   LEU X   2      40.638 -22.485  19.672  0.00  0.00            
ATOM     18  H   LEU X   2      40.394 -23.463  19.616  0.00  0.00            
ATOM     19  CA  LEU X   2      39.673 -21.569  19.082  0.00  0.00            
ATOM     20  HA  LEU X   2      40.301 -21.035  18.368  0.00  0.00            
ATOM     21  CB  LEU X   2      38.668 -22.372  18.252  0.00  0.00            
ATOM     22  HB2 LEU X   2      39.280 -23.042  17.647  0.00  0.00            
ATOM     23  HB3 LEU X   2      38.018 -23.014  18.846  0.00  0.00            
ATOM     24  CG  LEU X   2      37.781 -21.592  17.220  0.00  0.00            
ATOM     25  HG  LEU X   2      37.018 -20.997  17.722  0.00  0.00            
ATOM     26  CD1 LEU X   2      38.508 -20.787  16.232  0.00  0.00            
ATOM     27 HD11 LEU X   2      38.780 -19.890  16.789  0.00  0.00            
ATOM     28 HD12 LEU X   2      39.367 -21.390  15.938  0.00  0.00            
ATOM     29 HD13 LEU X   2      37.897 -20.495  15.378  0.00  0.00            
ATOM     30  CD2 LEU X   2      37.051 -22.628  16.394  0.00  0.00            
ATOM     31 HD21 LEU X   2      37.777 -23.301  15.936  0.00  0.00            
ATOM     32 HD22 LEU X   2      36.551 -23.235  17.148  0.00  0.00            
ATOM     33 HD23 LEU X   2      36.343 -22.341  15.616  0.00  0.00            
ATOM     34  C   LEU X   2      38.984 -20.557  20.066  0.00  0.00            
ATOM     35  O   LEU X   2      38.686 -20.971  21.197  0.00  0.00            
ATOM     36  N   CYX X   3      38.761 -19.339  19.658  0.00  0.00            
ATOM     37  H   CYX X   3      39.099 -19.073  18.744  0.00  0.00            
ATOM     38  CA  CYX X   3      37.809 -18.436  20.300  0.00  0.00            
ATOM     39  HA  CYX X   3      37.966 -18.543  21.374  0.00  0.00            
ATOM     40  CB  CYX X   3      38.118 -17.021  19.931  0.00  0.00            
ATOM     41  HB2 CYX X   3      38.047 -17.022  18.843  0.00  0.00            
ATOM     42  HB3 CYX X   3      37.392 -16.333  20.364  0.00  0.00            
ATOM     43  SG  CYX X   3      39.765 -16.415  20.364  0.00  0.00            
ATOM     44  C   CYX X   3      36.343 -18.848  20.090  0.00  0.00            
ATOM     45  O   CYX X   3      35.873 -18.864  18.975  0.00  0.00            
ATOM     46  N   PRO X   4      35.542 -19.153  21.180  0.00  0.00            
ATOM     47  CD  PRO X   4      35.912 -19.206  22.588  0.00  0.00            
ATOM     48  HD2 PRO X   4      36.277 -18.228  22.903  0.00  0.00            
ATOM     49  HD3 PRO X   4      36.572 -20.056  22.762  0.00  0.00            
ATOM     50  CG  PRO X   4      34.621 -19.467  23.341  0.00  0.00            
ATOM     51  HG2 PRO X   4      34.075 -18.552  23.571  0.00  0.00            
ATOM     52  HG3 PRO X   4      34.810 -19.886  24.329  0.00  0.00            
ATOM     53  CB  PRO X   4      33.803 -20.331  22.299  0.00  0.00            
ATOM     54  HB2 PRO X   4      32.726 -20.382  22.464  0.00  0.00            
ATOM     55  HB3 PRO X   4      34.224 -21.336  22.253  0.00  0.00            
ATOM     56  CA  PRO X   4      34.121 -19.608  21.004  0.00  0.00            
ATOM     57  HA  PRO X   4      34.067 -20.334  20.193  0.00  0.00            
ATOM     58  C   PRO X   4      33.179 -18.547  20.575  0.00  0.00            
ATOM     59  O   PRO X   4      32.030 -18.570  21.013  0.00  0.00            
ATOM     60  N   PHE X   5      33.606 -17.660  19.669  0.00  0.00            
ATOM     61  H   PHE X   5      34.613 -17.689  19.594  0.00  0.00            
ATOM     62  CA  PHE X   5      32.650 -16.736  18.938  0.00  0.00            
ATOM     63  HA  PHE X   5      32.289 -16.045  19.700  0.00  0.00            
ATOM     64  CB  PHE X   5      33.299 -16.063  17.671  0.00  0.00            
ATOM     65  HB2 PHE X   5      33.620 -16.843  16.980  0.00  0.00            
ATOM     66  HB3 PHE X   5      32.631 -15.277  17.317  0.00  0.00            
ATOM     67  CG  PHE X   5      34.624 -15.344  17.992  0.00  0.00            
ATOM     68  CD1 PHE X   5      35.768 -15.620  17.272  0.00  0.00            
ATOM     69  HD1 PHE X   5      35.759 -16.420  16.547  0.00  0.00            
ATOM     70  CE1 PHE X   5      36.945 -14.962  17.465  0.00  0.00            
ATOM     71  HE1 PHE X   5      37.671 -15.112  16.680  0.00  0.00            
ATOM     72  CZ  PHE X   5      37.114 -14.036  18.514  0.00  0.00            
ATOM     73  HZ  PHE X   5      38.018 -13.487  18.733  0.00  0.00            
ATOM     74  CE2 PHE X   5      36.038 -13.812  19.334  0.00  0.00            
ATOM     75  HE2 PHE X   5      36.054 -13.146  20.184  0.00  0.00            
ATOM     76  CD2 PHE X   5      34.749 -14.405  19.099  0.00  0.00            
ATOM     77  HD2 PHE X   5      33.914 -13.976  19.633  0.00  0.00            
ATOM     78  C   PHE X   5      31.367 -17.469  18.415  0.00  0.00            
ATOM     79  O   PHE X   5      30.226 -17.037  18.690  0.00  0.00            
ATOM     80  N   GLY X   6      31.502 -18.584  17.663  0.00  0.00            
ATOM     81  H   GLY X   6      32.426 -18.907  17.415  0.00  0.00            
ATOM     82  CA  GLY X   6      30.410 -19.226  17.028  0.00  0.00            
ATOM     83  HA2 GLY X   6      29.811 -18.473  16.517  0.00  0.00            
ATOM     84  HA3 GLY X   6      30.757 -19.847  16.202  0.00  0.00            
ATOM     85  C   GLY X   6      29.502 -19.993  18.042  0.00  0.00            
ATOM     86  O   GLY X   6      28.327 -20.438  17.652  0.00  0.00            
ATOM     87  N   GLU X   7      29.829 -19.995  19.374  0.00  0.00            
ATOM     88  H   GLU X   7      30.651 -19.538  19.743  0.00  0.00            
ATOM     89  CA  GLU X   7      28.991 -20.863  20.209  0.00  0.00            
ATOM     90  HA  GLU X   7      28.718 -21.732  19.611  0.00  0.00            
ATOM     91  CB  GLU X   7      29.792 -21.417  21.369  0.00  0.00            
ATOM     92  HB2 GLU X   7      30.107 -20.653  22.080  0.00  0.00            
ATOM     93  HB3 GLU X   7      29.130 -22.034  21.977  0.00  0.00            
ATOM     94  CG  GLU X   7      31.049 -22.173  20.829  0.00  0.00            
ATOM     95  HG2 GLU X   7      31.755 -21.397  20.534  0.00  0.00            
ATOM     96  HG3 GLU X   7      31.332 -22.749  21.710  0.00  0.00            
ATOM     97  CD  GLU X   7      30.796 -23.125  19.703  0.00  0.00            
ATOM     98  OE1 GLU X   7      31.340 -23.000  18.583  0.00  0.00            
ATOM     99  OE2 GLU X   7      30.021 -24.110  19.860  0.00  0.00            
ATOM    100  C   GLU X   7      27.752 -20.077  20.787  0.00  0.00            
ATOM    101  O   GLU X   7      26.815 -20.716  21.326  0.00  0.00            
ATOM    102  N   VAL X   8      27.733 -18.734  20.671  0.00  0.00            
ATOM    103  H   VAL X   8      28.595 -18.451  20.226  0.00  0.00            
ATOM    104  CA  VAL X   8      26.761 -17.707  21.067  0.00  0.00            
ATOM    105  HA  VAL X   8      26.253 -17.962  21.997  0.00  0.00            
ATOM    106  CB  VAL X   8      27.348 -16.312  21.018  0.00  0.00            
ATOM    107  HB  VAL X   8      27.502 -16.015  19.981  0.00  0.00            
ATOM    108  CG1 VAL X   8      26.241 -15.370  21.650  0.00  0.00            
ATOM    109 HG11 VAL X   8      26.667 -14.384  21.465  0.00  0.00            
ATOM    110 HG12 VAL X   8      25.320 -15.516  21.085  0.00  0.00            
ATOM    111 HG13 VAL X   8      26.042 -15.497  22.714  0.00  0.00            
ATOM    112  CG2 VAL X   8      28.635 -16.245  21.745  0.00  0.00            
ATOM    113 HG21 VAL X   8      28.887 -15.193  21.874  0.00  0.00            
ATOM    114 HG22 VAL X   8      28.580 -16.589  22.778  0.00  0.00            
ATOM    115 HG23 VAL X   8      29.396 -16.669  21.089  0.00  0.00            
ATOM    116  C   VAL X   8      25.553 -17.886  20.176  0.00  0.00            
ATOM    117  O   VAL X   8      24.373 -17.808  20.653  0.00  0.00            
ATOM    118  N   PHE X   9      25.724 -18.189  18.866  0.00  0.00            
ATOM    119  H   PHE X   9      26.642 -18.496  18.577  0.00  0.00            
ATOM    120  CA  PHE X   9      24.641 -18.483  17.987  0.00  0.00            
ATOM    121  HA  PHE X   9      23.864 -17.721  17.923  0.00  0.00            
ATOM    122  CB  PHE X   9      25.285 -18.502  16.558  0.00  0.00            
ATOM    123  HB2 PHE X   9      26.130 -19.188  16.627  0.00  0.00            
ATOM    124  HB3 PHE X   9      24.541 -18.814  15.825  0.00  0.00            
ATOM    125  CG  PHE X   9      25.918 -17.181  16.031  0.00  0.00            
ATOM    126  CD1 PHE X   9      27.273 -16.881  16.358  0.00  0.00            
ATOM    127  HD1 PHE X   9      27.823 -17.491  17.059  0.00  0.00            
ATOM    128  CE1 PHE X   9      27.731 -15.635  16.024  0.00  0.00            
ATOM    129  HE1 PHE X   9      28.731 -15.379  16.342  0.00  0.00            
ATOM    130  CZ  PHE X   9      26.981 -14.742  15.138  0.00  0.00            
ATOM    131  HZ  PHE X   9      27.513 -13.863  14.805  0.00  0.00            
ATOM    132  CE2 PHE X   9      25.702 -15.140  14.718  0.00  0.00            
ATOM    133  HE2 PHE X   9      25.060 -14.511  14.119  0.00  0.00            
ATOM    134  CD2 PHE X   9      25.159 -16.373  15.136  0.00  0.00            
ATOM    135  HD2 PHE X   9      24.123 -16.561  14.893  0.00  0.00            
ATOM    136  C   PHE X   9      23.988 -19.865  18.267  0.00  0.00            
ATOM    137  O   PHE X   9      22.901 -20.131  17.782  0.00  0.00            
ATOM    138  N   ASN X  10      24.625 -20.715  18.999  0.00  0.00            
ATOM    139  H   ASN X  10      25.444 -20.385  19.491  0.00  0.00            
ATOM    140  CA  ASN X  10      24.308 -22.112  19.363  0.00  0.00            
ATOM    141  HA  ASN X  10      23.502 -22.533  18.763  0.00  0.00            
ATOM    142  CB  ASN X  10      25.552 -22.983  19.072  0.00  0.00            
ATOM    143  HB2 ASN X  10      26.441 -22.646  19.605  0.00  0.00            
ATOM    144  HB3 ASN X  10      25.401 -24.015  19.386  0.00  0.00            
ATOM    145  CG  ASN X  10      25.797 -23.258  17.585  0.00  0.00            
ATOM    146  OD1 ASN X  10      25.010 -23.806  16.853  0.00  0.00            
ATOM    147  ND2 ASN X  10      26.756 -22.573  16.984  0.00  0.00            
ATOM    148 HD21 ASN X  10      26.889 -22.769  16.002  0.00  0.00            
ATOM    149 HD22 ASN X  10      27.335 -21.832  17.351  0.00  0.00            
ATOM    150  C   ASN X  10      23.751 -22.248  20.804  0.00  0.00            
ATOM    151  O   ASN X  10      23.594 -23.413  21.246  0.00  0.00            
ATOM    152  N   ALA X  11      23.430 -21.143  21.516  0.00  0.00            
ATOM    153  H   ALA X  11      23.611 -20.249  21.082  0.00  0.00            
ATOM    154  CA  ALA X  11      22.965 -21.097  22.914  0.00  0.00            
ATOM    155  HA  ALA X  11      23.739 -21.599  23.495  0.00  0.00            
ATOM    156  CB  ALA X  11      22.888 -19.618  23.359  0.00  0.00            
ATOM    157  HB1 ALA X  11      23.866 -19.201  23.120  0.00  0.00            
ATOM    158  HB2 ALA X  11      22.127 -19.054  22.820  0.00  0.00            
ATOM    159  HB3 ALA X  11      22.712 -19.475  24.425  0.00  0.00            
ATOM    160  C   ALA X  11      21.630 -21.820  23.022  0.00  0.00            
ATOM    161  O   ALA X  11      20.890 -21.900  22.077  0.00  0.00            
ATOM    162  N   THR X  12      21.401 -22.472  24.137  0.00  0.00            
ATOM    163  H   THR X  12      21.949 -22.245  24.955  0.00  0.00            
ATOM    164  CA  THR X  12      20.364 -23.557  24.163  0.00  0.00            
ATOM    165  HA  THR X  12      20.491 -24.156  23.261  0.00  0.00            
ATOM    166  CB  THR X  12      20.553 -24.451  25.459  0.00  0.00            
ATOM    167  HB  THR X  12      20.304 -23.775  26.277  0.00  0.00            
ATOM    168  CG2 THR X  12      19.882 -25.803  25.501  0.00  0.00            
ATOM    169 HG21 THR X  12      19.993 -26.300  26.466  0.00  0.00            
ATOM    170 HG22 THR X  12      18.832 -25.707  25.225  0.00  0.00            
ATOM    171 HG23 THR X  12      20.300 -26.467  24.744  0.00  0.00            
ATOM    172  OG1 THR X  12      21.927 -24.736  25.498  0.00  0.00            
ATOM    173  HG1 THR X  12      22.171 -25.592  25.139  0.00  0.00            
ATOM    174  C   THR X  12      18.951 -22.924  24.201  0.00  0.00            
ATOM    175  O   THR X  12      18.002 -23.318  23.475  0.00  0.00            
ATOM    176  N   ARG X  13      18.845 -21.854  24.925  0.00  0.00            
ATOM    177  H   ARG X  13      19.522 -21.677  25.653  0.00  0.00            
ATOM    178  CA  ARG X  13      17.729 -20.888  25.025  0.00  0.00            
ATOM    179  HA  ARG X  13      17.048 -20.932  24.176  0.00  0.00            
ATOM    180  CB  ARG X  13      16.860 -21.223  26.264  0.00  0.00            
ATOM    181  HB2 ARG X  13      17.457 -21.096  27.167  0.00  0.00            
ATOM    182  HB3 ARG X  13      15.979 -20.588  26.355  0.00  0.00            
ATOM    183  CG  ARG X  13      16.176 -22.571  26.389  0.00  0.00            
ATOM    184  HG2 ARG X  13      15.643 -22.797  25.465  0.00  0.00            
ATOM    185  HG3 ARG X  13      16.999 -23.275  26.510  0.00  0.00            
ATOM    186  CD  ARG X  13      15.384 -22.709  27.700  0.00  0.00            
ATOM    187  HD2 ARG X  13      14.510 -22.057  27.668  0.00  0.00            
ATOM    188  HD3 ARG X  13      14.958 -23.712  27.716  0.00  0.00            
ATOM    189  NE  ARG X  13      16.130 -22.468  28.956  0.00  0.00            
ATOM    190  HE  ARG X  13      16.043 -21.523  29.303  0.00  0.00            
ATOM    191  CZ  ARG X  13      16.823 -23.343  29.620  0.00  0.00            
ATOM    192  NH1 ARG X  13      17.516 -22.954  30.608  0.00  0.00            
ATOM    193 HH11 ARG X  13      17.471 -22.011  30.967  0.00  0.00            
ATOM    194 HH12 ARG X  13      18.303 -23.515  30.901  0.00  0.00            
ATOM    195  NH2 ARG X  13      17.065 -24.518  29.223  0.00  0.00            
ATOM    196 HH21 ARG X  13      16.718 -24.916  28.362  0.00  0.00            
ATOM    197 HH22 ARG X  13      17.808 -25.011  29.699  0.00  0.00            
ATOM    198  C   ARG X  13      18.252 -19.423  25.191  0.00  0.00            
ATOM    199  O   ARG X  13      19.427 -19.182  25.381  0.00  0.00            
ATOM    200  N   PHE X  14      17.310 -18.490  24.860  0.00  0.00            
ATOM    201  H   PHE X  14      16.335 -18.720  24.729  0.00  0.00            
ATOM    202  CA  PHE X  14      17.700 -17.052  24.567  0.00  0.00            
ATOM    203  HA  PHE X  14      18.705 -16.869  24.948  0.00  0.00            
ATOM    204  CB  PHE X  14      17.630 -16.864  23.050  0.00  0.00            
ATOM    205  HB2 PHE X  14      16.692 -17.234  22.635  0.00  0.00            
ATOM    206  HB3 PHE X  14      17.479 -15.793  22.922  0.00  0.00            
ATOM    207  CG  PHE X  14      18.778 -17.299  22.140  0.00  0.00            
ATOM    208  CD1 PHE X  14      18.989 -18.656  21.757  0.00  0.00            
ATOM    209  HD1 PHE X  14      18.372 -19.450  22.150  0.00  0.00            
ATOM    210  CE1 PHE X  14      20.184 -19.009  21.036  0.00  0.00            
ATOM    211  HE1 PHE X  14      20.406 -20.025  20.746  0.00  0.00            
ATOM    212  CZ  PHE X  14      20.987 -17.971  20.548  0.00  0.00            
ATOM    213  HZ  PHE X  14      21.835 -18.135  19.899  0.00  0.00            
ATOM    214  CE2 PHE X  14      20.739 -16.674  20.845  0.00  0.00            
ATOM    215  HE2 PHE X  14      21.452 -15.935  20.509  0.00  0.00            
ATOM    216  CD2 PHE X  14      19.605 -16.276  21.610  0.00  0.00            
ATOM    217  HD2 PHE X  14      19.439 -15.272  21.974  0.00  0.00            
ATOM    218  C   PHE X  14      16.840 -16.078  25.377  0.00  0.00            
ATOM    219  O   PHE X  14      15.662 -16.368  25.662  0.00  0.00            
ATOM    220  N   ALA X  15      17.376 -14.904  25.784  0.00  0.00            
ATOM    221  H   ALA X  15      18.385 -14.942  25.755  0.00  0.00            
ATOM    222  CA  ALA X  15      16.714 -13.803  26.453  0.00  0.00            
ATOM    223  HA  ALA X  15      16.083 -14.260  27.215  0.00  0.00            
ATOM    224  CB  ALA X  15      17.693 -12.867  27.227  0.00  0.00            
ATOM    225  HB1 ALA X  15      18.252 -13.404  27.993  0.00  0.00            
ATOM    226  HB2 ALA X  15      18.485 -12.427  26.622  0.00  0.00            
ATOM    227  HB3 ALA X  15      17.119 -12.136  27.796  0.00  0.00            
ATOM    228  C   ALA X  15      15.831 -12.917  25.576  0.00  0.00            
ATOM    229  O   ALA X  15      15.942 -12.716  24.345  0.00  0.00            
ATOM    230  N   SER X  16      14.914 -12.269  26.258  0.00  0.00            
ATOM    231  H   SER X  16      14.736 -12.492  27.227  0.00  0.00            
ATOM    232  CA  SER X  16      14.221 -11.026  25.853  0.00  0.00            
ATOM    233  HA  SER X  16      13.833 -11.123  24.839  0.00  0.00            
ATOM    234  CB  SER X  16      13.135 -10.796  26.911  0.00  0.00            
ATOM    235  HB2 SER X  16      13.661 -10.908  27.859  0.00  0.00            
ATOM    236  HB3 SER X  16      12.769  -9.795  26.683  0.00  0.00            
ATOM    237  OG  SER X  16      12.121 -11.732  26.803  0.00  0.00            
ATOM    238  HG  SER X  16      12.487 -12.608  26.948  0.00  0.00            
ATOM    239  C   SER X  16      15.225  -9.882  25.847  0.00  0.00            
ATOM    240  O   SER X  16      16.097  -9.768  26.742  0.00  0.00            
ATOM    241  N   VAL X  17      15.118  -8.989  24.898  0.00  0.00            
ATOM    242  H   VAL X  17      14.579  -9.147  24.059  0.00  0.00            
ATOM    243  CA  VAL X  17      16.040  -7.798  24.797  0.00  0.00            
ATOM    244  HA  VAL X  17      17.048  -8.164  24.602  0.00  0.00            
ATOM    245  CB  VAL X  17      15.747  -7.007  23.526  0.00  0.00            
ATOM    246  HB  VAL X  17      15.864  -7.774  22.761  0.00  0.00            
ATOM    247  CG1 VAL X  17      14.415  -6.342  23.302  0.00  0.00            
ATOM    248 HG11 VAL X  17      13.596  -6.724  23.912  0.00  0.00            
ATOM    249 HG12 VAL X  17      14.533  -5.281  23.521  0.00  0.00            
ATOM    250 HG13 VAL X  17      14.077  -6.563  22.290  0.00  0.00            
ATOM    251  CG2 VAL X  17      16.950  -6.146  23.156  0.00  0.00            
ATOM    252 HG21 VAL X  17      17.112  -6.160  22.079  0.00  0.00            
ATOM    253 HG22 VAL X  17      16.809  -5.135  23.539  0.00  0.00            
ATOM    254 HG23 VAL X  17      17.871  -6.537  23.590  0.00  0.00            
ATOM    255  C   VAL X  17      16.070  -6.844  25.960  0.00  0.00            
ATOM    256  O   VAL X  17      17.087  -6.193  26.261  0.00  0.00            
ATOM    257  N   TYR X  18      14.859  -6.699  26.594  0.00  0.00            
ATOM    258  H   TYR X  18      14.090  -7.310  26.358  0.00  0.00            
ATOM    259  CA  TYR X  18      14.919  -6.067  27.907  0.00  0.00            
ATOM    260  HA  TYR X  18      15.332  -5.078  27.708  0.00  0.00            
ATOM    261  CB  TYR X  18      13.531  -5.811  28.425  0.00  0.00            
ATOM    262  HB2 TYR X  18      13.582  -4.824  28.884  0.00  0.00            
ATOM    263  HB3 TYR X  18      12.896  -5.754  27.542  0.00  0.00            
ATOM    264  CG  TYR X  18      12.893  -6.801  29.375  0.00  0.00            
ATOM    265  CD1 TYR X  18      12.413  -8.033  28.880  0.00  0.00            
ATOM    266  HD1 TYR X  18      12.179  -8.167  27.834  0.00  0.00            
ATOM    267  CE1 TYR X  18      11.892  -8.987  29.754  0.00  0.00            
ATOM    268  HE1 TYR X  18      11.357  -9.891  29.502  0.00  0.00            
ATOM    269  CZ  TYR X  18      11.976  -8.755  31.152  0.00  0.00            
ATOM    270  OH  TYR X  18      11.642  -9.671  32.101  0.00  0.00            
ATOM    271  HH  TYR X  18      11.695  -9.478  33.040  0.00  0.00            
ATOM    272  CE2 TYR X  18      12.415  -7.441  31.606  0.00  0.00            
ATOM    273  HE2 TYR X  18      12.422  -7.270  32.672  0.00  0.00            
ATOM    274  CD2 TYR X  18      12.921  -6.497  30.756  0.00  0.00            
ATOM    275  HD2 TYR X  18      13.188  -5.491  31.046  0.00  0.00            
ATOM    276  C   TYR X  18      15.905  -6.721  28.882  0.00  0.00            
ATOM    277  O   TYR X  18      16.503  -6.106  29.812  0.00  0.00            
ATOM    278  N   ALA X  19      16.174  -8.044  28.814  0.00  0.00            
ATOM    279  H   ALA X  19      15.635  -8.571  28.142  0.00  0.00            
ATOM    280  CA  ALA X  19      16.965  -8.867  29.725  0.00  0.00            
ATOM    281  HA  ALA X  19      17.311  -8.306  30.593  0.00  0.00            
ATOM    282  CB  ALA X  19      16.057  -9.951  30.330  0.00  0.00            
ATOM    283  HB1 ALA X  19      15.087  -9.500  30.542  0.00  0.00            
ATOM    284  HB2 ALA X  19      15.799 -10.764  29.652  0.00  0.00            
ATOM    285  HB3 ALA X  19      16.472 -10.364  31.249  0.00  0.00            
ATOM    286  C   ALA X  19      18.336  -9.383  29.052  0.00  0.00            
ATOM    287  O   ALA X  19      18.650 -10.555  29.251  0.00  0.00            
ATOM    288  N   TRP X  20      18.993  -8.543  28.286  0.00  0.00            
ATOM    289  H   TRP X  20      18.607  -7.632  28.082  0.00  0.00            
ATOM    290  CA  TRP X  20      20.089  -8.960  27.492  0.00  0.00            
ATOM    291  HA  TRP X  20      19.839  -9.694  26.726  0.00  0.00            
ATOM    292  CB  TRP X  20      20.527  -7.715  26.743  0.00  0.00            
ATOM    293  HB2 TRP X  20      21.202  -8.058  25.960  0.00  0.00            
ATOM    294  HB3 TRP X  20      19.652  -7.321  26.225  0.00  0.00            
ATOM    295  CG  TRP X  20      21.237  -6.583  27.489  0.00  0.00            
ATOM    296  CD1 TRP X  20      20.520  -5.618  28.126  0.00  0.00            
ATOM    297  HD1 TRP X  20      19.448  -5.524  28.032  0.00  0.00            
ATOM    298  NE1 TRP X  20      21.318  -4.695  28.623  0.00  0.00            
ATOM    299  HE1 TRP X  20      21.035  -3.792  28.976  0.00  0.00            
ATOM    300  CE2 TRP X  20      22.613  -5.158  28.678  0.00  0.00            
ATOM    301  CZ2 TRP X  20      23.806  -4.732  29.273  0.00  0.00            
ATOM    302  HZ2 TRP X  20      23.672  -3.881  29.925  0.00  0.00            
ATOM    303  CH2 TRP X  20      25.092  -5.311  29.014  0.00  0.00            
ATOM    304  HH2 TRP X  20      25.992  -4.936  29.479  0.00  0.00            
ATOM    305  CZ3 TRP X  20      25.110  -6.390  28.171  0.00  0.00            
ATOM    306  HZ3 TRP X  20      26.061  -6.767  27.827  0.00  0.00            
ATOM    307  CE3 TRP X  20      23.895  -6.923  27.635  0.00  0.00            
ATOM    308  HE3 TRP X  20      24.022  -7.756  26.961  0.00  0.00            
ATOM    309  CD2 TRP X  20      22.621  -6.269  27.838  0.00  0.00            
ATOM    310  C   TRP X  20      21.227  -9.569  28.248  0.00  0.00            
ATOM    311  O   TRP X  20      21.617  -9.015  29.285  0.00  0.00            
ATOM    312  N   ASN X  21      21.795 -10.640  27.641  0.00  0.00            
ATOM    313  H   ASN X  21      21.547 -10.913  26.700  0.00  0.00            
ATOM    314  CA  ASN X  21      22.918 -11.385  28.347  0.00  0.00            
ATOM    315  HA  ASN X  21      22.942 -11.102  29.399  0.00  0.00            
ATOM    316  CB  ASN X  21      22.678 -12.900  28.301  0.00  0.00            
ATOM    317  HB2 ASN X  21      22.414 -13.296  27.321  0.00  0.00            
ATOM    318  HB3 ASN X  21      23.625 -13.370  28.566  0.00  0.00            
ATOM    319  CG  ASN X  21      21.625 -13.334  29.295  0.00  0.00            
ATOM    320  OD1 ASN X  21      21.718 -13.062  30.418  0.00  0.00            
ATOM    321  ND2 ASN X  21      20.562 -13.990  28.893  0.00  0.00            
ATOM    322 HD21 ASN X  21      19.889 -14.284  29.586  0.00  0.00            
ATOM    323 HD22 ASN X  21      20.490 -14.136  27.896  0.00  0.00            
ATOM    324  C   ASN X  21      24.264 -11.069  27.657  0.00  0.00            
ATOM    325  O   ASN X  21      24.321 -10.757  26.434  0.00  0.00            
ATOM    326  N   ARG X  22      25.380 -11.118  28.389  0.00  0.00            
ATOM    327  H   ARG X  22      25.332 -11.343  29.373  0.00  0.00            
ATOM    328  CA  ARG X  22      26.747 -10.887  27.938  0.00  0.00            
ATOM    329  HA  ARG X  22      26.740 -10.788  26.853  0.00  0.00            
ATOM    330  CB  ARG X  22      27.242  -9.513  28.483  0.00  0.00            
ATOM    331  HB2 ARG X  22      26.792  -8.680  27.944  0.00  0.00            
ATOM    332  HB3 ARG X  22      26.921  -9.389  29.517  0.00  0.00            
ATOM    333  CG  ARG X  22      28.780  -9.362  28.514  0.00  0.00            
ATOM    334  HG2 ARG X  22      29.230 -10.040  29.239  0.00  0.00            
ATOM    335  HG3 ARG X  22      29.212  -9.681  27.565  0.00  0.00            
ATOM    336  CD  ARG X  22      29.059  -7.891  28.747  0.00  0.00            
ATOM    337  HD2 ARG X  22      28.461  -7.532  29.585  0.00  0.00            
ATOM    338  HD3 ARG X  22      30.103  -7.789  29.041  0.00  0.00            
ATOM    339  NE  ARG X  22      28.888  -7.150  27.477  0.00  0.00            
ATOM    340  HE  ARG X  22      28.566  -7.683  26.682  0.00  0.00            
ATOM    341  CZ  ARG X  22      29.132  -5.868  27.236  0.00  0.00            
ATOM    342  NH1 ARG X  22      29.628  -5.223  28.273  0.00  0.00            
ATOM    343 HH11 ARG X  22      29.740  -5.631  29.190  0.00  0.00            
ATOM    344 HH12 ARG X  22      29.898  -4.262  28.114  0.00  0.00            
ATOM    345  NH2 ARG X  22      28.796  -5.338  26.134  0.00  0.00            
ATOM    346 HH21 ARG X  22      28.114  -5.854  25.596  0.00  0.00            
ATOM    347 HH22 ARG X  22      28.843  -4.335  26.029  0.00  0.00            
ATOM    348  C   ARG X  22      27.743 -12.053  28.342  0.00  0.00            
ATOM    349  O   ARG X  22      27.726 -12.449  29.490  0.00  0.00            
ATOM    350  N   LYS X  23      28.760 -12.409  27.544  0.00  0.00            
ATOM    351  H   LYS X  23      28.803 -11.907  26.669  0.00  0.00            
ATOM    352  CA  LYS X  23      30.021 -13.145  27.994  0.00  0.00            
ATOM    353  HA  LYS X  23      29.947 -13.132  29.081  0.00  0.00            
ATOM    354  CB  LYS X  23      29.954 -14.600  27.501  0.00  0.00            
ATOM    355  HB2 LYS X  23      29.847 -14.683  26.419  0.00  0.00            
ATOM    356  HB3 LYS X  23      30.873 -15.172  27.633  0.00  0.00            
ATOM    357  CG  LYS X  23      28.829 -15.451  28.149  0.00  0.00            
ATOM    358  HG2 LYS X  23      28.994 -15.552  29.222  0.00  0.00            
ATOM    359  HG3 LYS X  23      27.882 -14.917  28.066  0.00  0.00            
ATOM    360  CD  LYS X  23      28.750 -16.798  27.488  0.00  0.00            
ATOM    361  HD2 LYS X  23      28.497 -16.622  26.442  0.00  0.00            
ATOM    362  HD3 LYS X  23      29.651 -17.380  27.683  0.00  0.00            
ATOM    363  CE  LYS X  23      27.633 -17.669  28.122  0.00  0.00            
ATOM    364  HE2 LYS X  23      27.625 -18.618  27.586  0.00  0.00            
ATOM    365  HE3 LYS X  23      27.898 -17.863  29.161  0.00  0.00            
ATOM    366  NZ  LYS X  23      26.273 -17.107  28.095  0.00  0.00            
ATOM    367  HZ1 LYS X  23      25.955 -17.004  27.142  0.00  0.00            
ATOM    368  HZ2 LYS X  23      25.670 -17.686  28.663  0.00  0.00            
ATOM    369  HZ3 LYS X  23      26.224 -16.154  28.426  0.00  0.00            
ATOM    370  C   LYS X  23      31.265 -12.372  27.596  0.00  0.00            
ATOM    371  O   LYS X  23      31.166 -11.523  26.705  0.00  0.00            
ATOM    372  N   ARG X  24      32.478 -12.745  28.027  0.00  0.00            
ATOM    373  H   ARG X  24      32.517 -13.542  28.646  0.00  0.00            
ATOM    374  CA  ARG X  24      33.797 -12.210  27.546  0.00  0.00            
ATOM    375  HA  ARG X  24      33.663 -11.408  26.819  0.00  0.00            
ATOM    376  CB  ARG X  24      34.501 -11.612  28.728  0.00  0.00            
ATOM    377  HB2 ARG X  24      33.825 -10.925  29.237  0.00  0.00            
ATOM    378  HB3 ARG X  24      34.709 -12.423  29.426  0.00  0.00            
ATOM    379  CG  ARG X  24      35.840 -10.875  28.461  0.00  0.00            
ATOM    380  HG2 ARG X  24      36.543 -11.666  28.198  0.00  0.00            
ATOM    381  HG3 ARG X  24      35.704 -10.260  27.571  0.00  0.00            
ATOM    382  CD  ARG X  24      36.272  -9.960  29.546  0.00  0.00            
ATOM    383  HD2 ARG X  24      37.032  -9.280  29.161  0.00  0.00            
ATOM    384  HD3 ARG X  24      35.448  -9.305  29.825  0.00  0.00            
ATOM    385  NE  ARG X  24      36.575 -10.702  30.820  0.00  0.00            
ATOM    386  HE  ARG X  24      36.369 -11.672  31.012  0.00  0.00            
ATOM    387  CZ  ARG X  24      37.281 -10.190  31.792  0.00  0.00            
ATOM    388  NH1 ARG X  24      37.594  -8.918  31.854  0.00  0.00            
ATOM    389 HH11 ARG X  24      37.308  -8.362  31.061  0.00  0.00            
ATOM    390 HH12 ARG X  24      37.946  -8.515  32.711  0.00  0.00            
ATOM    391  NH2 ARG X  24      37.623 -11.044  32.743  0.00  0.00            
ATOM    392 HH21 ARG X  24      37.191 -11.956  32.791  0.00  0.00            
ATOM    393 HH22 ARG X  24      38.078 -10.676  33.566  0.00  0.00            
ATOM    394  C   ARG X  24      34.582 -13.390  26.943  0.00  0.00            
ATOM    395  O   ARG X  24      34.519 -14.440  27.523  0.00  0.00            
ATOM    396  N   ILE X  25      35.362 -13.198  25.885  0.00  0.00            
ATOM    397  H   ILE X  25      35.230 -12.327  25.390  0.00  0.00            
ATOM    398  CA  ILE X  25      36.422 -14.045  25.238  0.00  0.00            
ATOM    399  HA  ILE X  25      36.350 -15.053  25.647  0.00  0.00            
ATOM    400  CB  ILE X  25      35.919 -14.276  23.810  0.00  0.00            
ATOM    401  HB  ILE X  25      35.542 -13.335  23.409  0.00  0.00            
ATOM    402  CG2 ILE X  25      37.029 -14.913  22.991  0.00  0.00            
ATOM    403 HG21 ILE X  25      37.701 -14.095  22.731  0.00  0.00            
ATOM    404 HG22 ILE X  25      37.476 -15.645  23.664  0.00  0.00            
ATOM    405 HG23 ILE X  25      36.684 -15.409  22.083  0.00  0.00            
ATOM    406  CG1 ILE X  25      34.810 -15.337  23.792  0.00  0.00            
ATOM    407 HG12 ILE X  25      35.225 -16.304  24.076  0.00  0.00            
ATOM    408 HG13 ILE X  25      34.025 -15.067  24.499  0.00  0.00            
ATOM    409  CD1 ILE X  25      34.078 -15.436  22.394  0.00  0.00            
ATOM    410 HD11 ILE X  25      33.936 -14.419  22.029  0.00  0.00            
ATOM    411 HD12 ILE X  25      34.685 -15.972  21.665  0.00  0.00            
ATOM    412 HD13 ILE X  25      33.087 -15.885  22.463  0.00  0.00            
ATOM    413  C   ILE X  25      37.869 -13.479  25.403  0.00  0.00            
ATOM    414  O   ILE X  25      38.100 -12.312  25.072  0.00  0.00            
ATOM    415  N   SER X  26      38.757 -14.368  25.938  0.00  0.00            
ATOM    416  H   SER X  26      38.519 -15.316  26.189  0.00  0.00            
ATOM    417  CA  SER X  26      40.227 -14.049  25.790  0.00  0.00            
ATOM    418  HA  SER X  26      40.404 -13.432  24.909  0.00  0.00            
ATOM    419  CB  SER X  26      40.609 -13.174  26.978  0.00  0.00            
ATOM    420  HB2 SER X  26      39.990 -12.277  26.958  0.00  0.00            
ATOM    421  HB3 SER X  26      40.768 -13.753  27.887  0.00  0.00            
ATOM    422  OG  SER X  26      41.860 -12.678  26.642  0.00  0.00            
ATOM    423  HG  SER X  26      41.752 -11.739  26.475  0.00  0.00            
ATOM    424  C   SER X  26      41.153 -15.310  25.811  0.00  0.00            
ATOM    425  O   SER X  26      40.684 -16.436  26.141  0.00  0.00            
ATOM    426  N   ASN X  27      42.432 -15.196  25.510  0.00  0.00            
ATOM    427  H   ASN X  27      42.822 -14.350  25.120  0.00  0.00            
ATOM    428  CA  ASN X  27      43.445 -16.250  25.524  0.00  0.00            
ATOM    429  HA  ASN X  27      44.412 -15.890  25.171  0.00  0.00            
ATOM    430  CB  ASN X  27      43.611 -16.679  27.040  0.00  0.00            
ATOM    431  HB2 ASN X  27      42.665 -17.056  27.429  0.00  0.00            
ATOM    432  HB3 ASN X  27      44.308 -17.502  27.199  0.00  0.00            
ATOM    433  CG  ASN X  27      44.127 -15.591  27.890  0.00  0.00            
ATOM    434  OD1 ASN X  27      45.131 -14.968  27.616  0.00  0.00            
ATOM    435  ND2 ASN X  27      43.473 -15.195  28.907  0.00  0.00            
ATOM    436 HD21 ASN X  27      43.948 -14.431  29.368  0.00  0.00            
ATOM    437 HD22 ASN X  27      42.630 -15.666  29.202  0.00  0.00            
ATOM    438  C   ASN X  27      43.082 -17.390  24.543  0.00  0.00            
ATOM    439  O   ASN X  27      42.988 -18.545  24.941  0.00  0.00            
ATOM    440  N   CYX X  28      42.853 -17.040  23.264  0.00  0.00            
ATOM    441  H   CYX X  28      43.211 -16.153  22.938  0.00  0.00            
ATOM    442  CA  CYX X  28      42.470 -17.967  22.252  0.00  0.00            
ATOM    443  HA  CYX X  28      42.905 -18.960  22.363  0.00  0.00            
ATOM    444  CB  CYX X  28      40.955 -18.113  22.401  0.00  0.00            
ATOM    445  HB2 CYX X  28      40.563 -18.741  21.601  0.00  0.00            
ATOM    446  HB3 CYX X  28      40.832 -18.551  23.391  0.00  0.00            
ATOM    447  SG  CYX X  28      40.093 -16.525  22.370  0.00  0.00            
ATOM    448  C   CYX X  28      42.842 -17.439  20.808  0.00  0.00            
ATOM    449  O   CYX X  28      43.235 -16.249  20.630  0.00  0.00            
ATOM    450  N   VAL X  29      42.771 -18.362  19.809  0.00  0.00            
ATOM    451  H   VAL X  29      42.535 -19.309  20.070  0.00  0.00            
ATOM    452  CA  VAL X  29      42.883 -18.244  18.364  0.00  0.00            
ATOM    453  HA  VAL X  29      43.729 -17.578  18.191  0.00  0.00            
ATOM    454  CB  VAL X  29      43.352 -19.453  17.556  0.00  0.00            
ATOM    455  HB  VAL X  29      42.595 -20.237  17.569  0.00  0.00            
ATOM    456  CG1 VAL X  29      43.712 -19.041  16.080  0.00  0.00            
ATOM    457 HG11 VAL X  29      42.894 -18.514  15.588  0.00  0.00            
ATOM    458 HG12 VAL X  29      44.673 -18.527  16.121  0.00  0.00            
ATOM    459 HG13 VAL X  29      43.910 -19.898  15.436  0.00  0.00            
ATOM    460  CG2 VAL X  29      44.686 -20.052  18.058  0.00  0.00            
ATOM    461 HG21 VAL X  29      44.623 -20.548  19.027  0.00  0.00            
ATOM    462 HG22 VAL X  29      45.126 -20.775  17.370  0.00  0.00            
ATOM    463 HG23 VAL X  29      45.420 -19.271  18.254  0.00  0.00            
ATOM    464  C   VAL X  29      41.777 -17.572  17.640  0.00  0.00            
ATOM    465  O   VAL X  29      40.760 -18.273  17.560  0.00  0.00            
ATOM    466  N   ALA X  30      41.810 -16.323  17.142  0.00  0.00            
ATOM    467  H   ALA X  30      42.702 -15.861  17.247  0.00  0.00            
ATOM    468  CA  ALA X  30      40.699 -15.510  16.589  0.00  0.00            
ATOM    469  HA  ALA X  30      39.826 -15.786  17.180  0.00  0.00            
ATOM    470  CB  ALA X  30      40.888 -13.980  16.857  0.00  0.00            
ATOM    471  HB1 ALA X  30      39.894 -13.536  16.789  0.00  0.00            
ATOM    472  HB2 ALA X  30      41.187 -13.969  17.905  0.00  0.00            
ATOM    473  HB3 ALA X  30      41.633 -13.570  16.174  0.00  0.00            
ATOM    474  C   ALA X  30      40.410 -15.755  15.103  0.00  0.00            
ATOM    475  O   ALA X  30      40.780 -15.037  14.175  0.00  0.00            
ATOM    476  N   ASP X  31      39.574 -16.796  14.796  0.00  0.00            
ATOM    477  H   ASP X  31      39.219 -17.461  15.468  0.00  0.00            
ATOM    478  CA  ASP X  31      39.060 -16.984  13.430  0.00  0.00            
ATOM    479  HA  ASP X  31      39.639 -16.464  12.667  0.00  0.00            
ATOM    480  CB  ASP X  31      39.107 -18.545  13.063  0.00  0.00            
ATOM    481  HB2 ASP X  31      40.070 -18.880  13.448  0.00  0.00            
ATOM    482  HB3 ASP X  31      38.377 -19.078  13.672  0.00  0.00            
ATOM    483  CG  ASP X  31      38.819 -18.970  11.612  0.00  0.00            
ATOM    484  OD1 ASP X  31      38.381 -18.118  10.787  0.00  0.00            
ATOM    485  OD2 ASP X  31      39.077 -20.156  11.302  0.00  0.00            
ATOM    486  C   ASP X  31      37.594 -16.543  13.380  0.00  0.00            
ATOM    487  O   ASP X  31      36.828 -16.867  14.266  0.00  0.00            
ATOM    488  N   TYR X  32      37.121 -15.792  12.326  0.00  0.00            
ATOM    489  H   TYR X  32      37.864 -15.474  11.721  0.00  0.00            
ATOM    490  CA  TYR X  32      35.779 -15.243  12.178  0.00  0.00            
ATOM    491  HA  TYR X  32      35.256 -15.534  13.090  0.00  0.00            
ATOM    492  CB  TYR X  32      35.873 -13.704  12.050  0.00  0.00            
ATOM    493  HB2 TYR X  32      36.499 -13.507  11.180  0.00  0.00            
ATOM    494  HB3 TYR X  32      34.870 -13.342  11.825  0.00  0.00            
ATOM    495  CG  TYR X  32      36.418 -12.985  13.223  0.00  0.00            
ATOM    496  CD1 TYR X  32      35.522 -12.776  14.306  0.00  0.00            
ATOM    497  HD1 TYR X  32      34.524 -13.187  14.286  0.00  0.00            
ATOM    498  CE1 TYR X  32      36.044 -12.139  15.470  0.00  0.00            
ATOM    499  HE1 TYR X  32      35.410 -12.182  16.343  0.00  0.00            
ATOM    500  CZ  TYR X  32      37.367 -11.680  15.556  0.00  0.00            
ATOM    501  OH  TYR X  32      37.857 -11.181  16.766  0.00  0.00            
ATOM    502  HH  TYR X  32      38.732 -10.832  16.581  0.00  0.00            
ATOM    503  CE2 TYR X  32      38.199 -11.758  14.415  0.00  0.00            
ATOM    504  HE2 TYR X  32      39.192 -11.346  14.526  0.00  0.00            
ATOM    505  CD2 TYR X  32      37.674 -12.399  13.246  0.00  0.00            
ATOM    506  HD2 TYR X  32      38.181 -12.463  12.295  0.00  0.00            
ATOM    507  C   TYR X  32      34.994 -15.926  11.018  0.00  0.00            
ATOM    508  O   TYR X  32      33.847 -15.608  10.682  0.00  0.00            
ATOM    509  N   SER X  33      35.624 -16.964  10.431  0.00  0.00            
ATOM    510  H   SER X  33      36.532 -17.313  10.705  0.00  0.00            
ATOM    511  CA  SER X  33      35.068 -17.720   9.287  0.00  0.00            
ATOM    512  HA  SER X  33      35.171 -17.066   8.421  0.00  0.00            
ATOM    513  CB  SER X  33      35.978 -18.927   8.905  0.00  0.00            
ATOM    514  HB2 SER X  33      35.990 -19.669   9.704  0.00  0.00            
ATOM    515  HB3 SER X  33      35.442 -19.283   8.025  0.00  0.00            
ATOM    516  OG  SER X  33      37.222 -18.506   8.502  0.00  0.00            
ATOM    517  HG  SER X  33      37.678 -18.372   9.336  0.00  0.00            
ATOM    518  C   SER X  33      33.601 -18.221   9.477  0.00  0.00            
ATOM    519  O   SER X  33      32.922 -18.294   8.561  0.00  0.00            
ATOM    520  N   VAL X  34      33.188 -18.514  10.759  0.00  0.00            
ATOM    521  H   VAL X  34      33.901 -18.503  11.474  0.00  0.00            
ATOM    522  CA  VAL X  34      31.909 -19.162  11.077  0.00  0.00            
ATOM    523  HA  VAL X  34      31.844 -20.104  10.534  0.00  0.00            
ATOM    524  CB  VAL X  34      31.935 -19.511  12.585  0.00  0.00            
ATOM    525  HB  VAL X  34      32.810 -20.131  12.781  0.00  0.00            
ATOM    526  CG1 VAL X  34      31.846 -18.236  13.445  0.00  0.00            
ATOM    527 HG11 VAL X  34      31.959 -18.512  14.493  0.00  0.00            
ATOM    528 HG12 VAL X  34      32.637 -17.535  13.179  0.00  0.00            
ATOM    529 HG13 VAL X  34      30.906 -17.704  13.301  0.00  0.00            
ATOM    530  CG2 VAL X  34      30.751 -20.419  13.008  0.00  0.00            
ATOM    531 HG21 VAL X  34      29.830 -19.852  12.876  0.00  0.00            
ATOM    532 HG22 VAL X  34      30.706 -21.291  12.355  0.00  0.00            
ATOM    533 HG23 VAL X  34      30.816 -20.700  14.059  0.00  0.00            
ATOM    534  C   VAL X  34      30.808 -18.252  10.566  0.00  0.00            
ATOM    535  O   VAL X  34      29.844 -18.716   9.965  0.00  0.00            
ATOM    536  N   LEU X  35      30.997 -16.933  10.648  0.00  0.00            
ATOM    537  H   LEU X  35      31.956 -16.617  10.669  0.00  0.00            
ATOM    538  CA  LEU X  35      30.110 -15.779  10.311  0.00  0.00            
ATOM    539  HA  LEU X  35      29.131 -15.966  10.750  0.00  0.00            
ATOM    540  CB  LEU X  35      30.613 -14.477  10.864  0.00  0.00            
ATOM    541  HB2 LEU X  35      31.552 -14.203  10.382  0.00  0.00            
ATOM    542  HB3 LEU X  35      29.933 -13.663  10.616  0.00  0.00            
ATOM    543  CG  LEU X  35      30.884 -14.452  12.382  0.00  0.00            
ATOM    544  HG  LEU X  35      31.532 -15.250  12.742  0.00  0.00            
ATOM    545  CD1 LEU X  35      31.813 -13.165  12.630  0.00  0.00            
ATOM    546 HD11 LEU X  35      32.689 -13.305  11.996  0.00  0.00            
ATOM    547 HD12 LEU X  35      31.310 -12.204  12.517  0.00  0.00            
ATOM    548 HD13 LEU X  35      32.262 -13.328  13.609  0.00  0.00            
ATOM    549  CD2 LEU X  35      29.573 -14.419  13.212  0.00  0.00            
ATOM    550 HD21 LEU X  35      29.157 -15.418  13.341  0.00  0.00            
ATOM    551 HD22 LEU X  35      29.647 -13.950  14.193  0.00  0.00            
ATOM    552 HD23 LEU X  35      28.797 -13.884  12.662  0.00  0.00            
ATOM    553  C   LEU X  35      29.978 -15.704   8.801  0.00  0.00            
ATOM    554  O   LEU X  35      28.884 -15.781   8.139  0.00  0.00            
ATOM    555  N   TYR X  36      31.096 -15.722   8.021  0.00  0.00            
ATOM    556  H   TYR X  36      31.982 -15.721   8.505  0.00  0.00            
ATOM    557  CA  TYR X  36      31.189 -15.628   6.532  0.00  0.00            
ATOM    558  HA  TYR X  36      30.582 -14.813   6.137  0.00  0.00            
ATOM    559  CB  TYR X  36      32.659 -15.242   6.175  0.00  0.00            
ATOM    560  HB2 TYR X  36      33.301 -16.115   6.301  0.00  0.00            
ATOM    561  HB3 TYR X  36      32.719 -15.143   5.091  0.00  0.00            
ATOM    562  CG  TYR X  36      33.335 -14.003   6.723  0.00  0.00            
ATOM    563  CD1 TYR X  36      34.648 -14.070   7.318  0.00  0.00            
ATOM    564  HD1 TYR X  36      35.248 -14.966   7.367  0.00  0.00            
ATOM    565  CE1 TYR X  36      35.240 -12.823   7.636  0.00  0.00            
ATOM    566  HE1 TYR X  36      36.265 -12.748   7.968  0.00  0.00            
ATOM    567  CZ  TYR X  36      34.548 -11.590   7.333  0.00  0.00            
ATOM    568  OH  TYR X  36      35.148 -10.435   7.457  0.00  0.00            
ATOM    569  HH  TYR X  36      34.529  -9.733   7.243  0.00  0.00            
ATOM    570  CE2 TYR X  36      33.212 -11.601   6.860  0.00  0.00            
ATOM    571  HE2 TYR X  36      32.712 -10.672   6.630  0.00  0.00            
ATOM    572  CD2 TYR X  36      32.631 -12.759   6.481  0.00  0.00            
ATOM    573  HD2 TYR X  36      31.628 -12.725   6.083  0.00  0.00            
ATOM    574  C   TYR X  36      30.743 -16.940   5.814  0.00  0.00            
ATOM    575  O   TYR X  36      30.134 -16.858   4.760  0.00  0.00            
ATOM    576  N   ASN X  37      31.007 -18.040   6.416  0.00  0.00            
ATOM    577  H   ASN X  37      31.463 -18.014   7.317  0.00  0.00            
ATOM    578  CA  ASN X  37      30.481 -19.351   6.019  0.00  0.00            
ATOM    579  HA  ASN X  37      30.799 -19.481   4.985  0.00  0.00            
ATOM    580  CB  ASN X  37      31.149 -20.424   6.839  0.00  0.00            
ATOM    581  HB2 ASN X  37      30.843 -20.177   7.856  0.00  0.00            
ATOM    582  HB3 ASN X  37      30.753 -21.382   6.504  0.00  0.00            
ATOM    583  CG  ASN X  37      32.662 -20.568   6.908  0.00  0.00            
ATOM    584  OD1 ASN X  37      33.366 -19.842   6.150  0.00  0.00            
ATOM    585  ND2 ASN X  37      33.254 -21.206   7.878  0.00  0.00            
ATOM    586 HD21 ASN X  37      34.253 -21.340   7.949  0.00  0.00            
ATOM    587 HD22 ASN X  37      32.573 -21.780   8.354  0.00  0.00            
ATOM    588  C   ASN X  37      28.849 -19.570   6.038  0.00  0.00            
ATOM    589  O   ASN X  37      28.288 -20.602   5.660  0.00  0.00            
ATOM    590  N   SER X  38      28.118 -18.589   6.621  0.00  0.00            
ATOM    591  H   SER X  38      28.715 -17.949   7.126  0.00  0.00            
ATOM    592  CA  SER X  38      26.749 -18.816   7.056  0.00  0.00            
ATOM    593  HA  SER X  38      26.730 -19.831   7.455  0.00  0.00            
ATOM    594  CB  SER X  38      26.500 -17.864   8.196  0.00  0.00            
ATOM    595  HB2 SER X  38      27.344 -17.964   8.879  0.00  0.00            
ATOM    596  HB3 SER X  38      26.515 -16.823   7.875  0.00  0.00            
ATOM    597  OG  SER X  38      25.358 -18.167   8.841  0.00  0.00            
ATOM    598  HG  SER X  38      25.087 -17.401   9.353  0.00  0.00            
ATOM    599  C   SER X  38      25.723 -18.753   5.936  0.00  0.00            
ATOM    600  O   SER X  38      24.653 -19.303   6.064  0.00  0.00            
ATOM    601  N   ALA X  39      25.904 -17.907   4.913  0.00  0.00            
ATOM    602  H   ALA X  39      26.674 -17.274   5.078  0.00  0.00            
ATOM    603  CA  ALA X  39      24.973 -17.649   3.732  0.00  0.00            
ATOM    604  HA  ALA X  39      25.263 -16.682   3.319  0.00  0.00            
ATOM    605  CB  ALA X  39      25.233 -18.589   2.509  0.00  0.00            
ATOM    606  HB1 ALA X  39      24.802 -18.105   1.633  0.00  0.00            
ATOM    607  HB2 ALA X  39      26.289 -18.831   2.383  0.00  0.00            
ATOM    608  HB3 ALA X  39      24.733 -19.539   2.700  0.00  0.00            
ATOM    609  C   ALA X  39      23.477 -17.589   4.040  0.00  0.00            
ATOM    610  O   ALA X  39      22.646 -18.068   3.268  0.00  0.00            
ATOM    611  N   SER X  40      23.137 -17.176   5.209  0.00  0.00            
ATOM    612  H   SER X  40      23.889 -16.748   5.730  0.00  0.00            
ATOM    613  CA  SER X  40      21.801 -17.266   5.863  0.00  0.00            
ATOM    614  HA  SER X  40      20.993 -17.145   5.140  0.00  0.00            
ATOM    615  CB  SER X  40      21.403 -18.668   6.282  0.00  0.00            
ATOM    616  HB2 SER X  40      20.382 -18.536   6.639  0.00  0.00            
ATOM    617  HB3 SER X  40      21.394 -19.428   5.501  0.00  0.00            
ATOM    618  OG  SER X  40      22.260 -19.103   7.383  0.00  0.00            
ATOM    619  HG  SER X  40      23.165 -19.136   7.063  0.00  0.00            
ATOM    620  C   SER X  40      21.382 -16.201   6.869  0.00  0.00            
ATOM    621  O   SER X  40      20.258 -16.102   7.295  0.00  0.00            
ATOM    622  N   PHE X  41      22.294 -15.401   7.299  0.00  0.00            
ATOM    623  H   PHE X  41      23.250 -15.586   7.033  0.00  0.00            
ATOM    624  CA  PHE X  41      22.024 -14.248   8.172  0.00  0.00            
ATOM    625  HA  PHE X  41      21.524 -14.594   9.077  0.00  0.00            
ATOM    626  CB  PHE X  41      23.315 -13.549   8.668  0.00  0.00            
ATOM    627  HB2 PHE X  41      23.857 -13.290   7.758  0.00  0.00            
ATOM    628  HB3 PHE X  41      23.077 -12.606   9.159  0.00  0.00            
ATOM    629  CG  PHE X  41      24.287 -14.316   9.598  0.00  0.00            
ATOM    630  CD1 PHE X  41      23.889 -15.485  10.254  0.00  0.00            
ATOM    631  HD1 PHE X  41      22.863 -15.815  10.190  0.00  0.00            
ATOM    632  CE1 PHE X  41      24.787 -16.109  11.126  0.00  0.00            
ATOM    633  HE1 PHE X  41      24.453 -16.976  11.677  0.00  0.00            
ATOM    634  CZ  PHE X  41      26.140 -15.730  11.211  0.00  0.00            
ATOM    635  HZ  PHE X  41      26.791 -16.186  11.942  0.00  0.00            
ATOM    636  CE2 PHE X  41      26.547 -14.595  10.451  0.00  0.00            
ATOM    637  HE2 PHE X  41      27.590 -14.336  10.350  0.00  0.00            
ATOM    638  CD2 PHE X  41      25.663 -13.924   9.631  0.00  0.00            
ATOM    639  HD2 PHE X  41      25.930 -13.066   9.031  0.00  0.00            
ATOM    640  C   PHE X  41      21.094 -13.247   7.447  0.00  0.00            
ATOM    641  O   PHE X  41      21.220 -13.037   6.233  0.00  0.00            
ATOM    642  N   SER X  42      20.089 -12.687   8.129  0.00  0.00            
ATOM    643  H   SER X  42      19.934 -12.907   9.103  0.00  0.00            
ATOM    644  CA  SER X  42      19.190 -11.684   7.639  0.00  0.00            
ATOM    645  HA  SER X  42      18.841 -12.049   6.673  0.00  0.00            
ATOM    646  CB  SER X  42      17.984 -11.528   8.629  0.00  0.00            
ATOM    647  HB2 SER X  42      18.197 -11.099   9.608  0.00  0.00            
ATOM    648  HB3 SER X  42      17.275 -10.880   8.114  0.00  0.00            
ATOM    649  OG  SER X  42      17.403 -12.801   8.961  0.00  0.00            
ATOM    650  HG  SER X  42      16.944 -13.004   8.142  0.00  0.00            
ATOM    651  C   SER X  42      19.823 -10.343   7.468  0.00  0.00            
ATOM    652  O   SER X  42      19.468  -9.629   6.547  0.00  0.00            
ATOM    653  N   THR X  43      20.768 -10.033   8.339  0.00  0.00            
ATOM    654  H   THR X  43      20.970 -10.670   9.097  0.00  0.00            
ATOM    655  CA  THR X  43      21.700  -8.917   8.248  0.00  0.00            
ATOM    656  HA  THR X  43      22.027  -8.793   7.215  0.00  0.00            
ATOM    657  CB  THR X  43      21.208  -7.514   8.607  0.00  0.00            
ATOM    658  HB  THR X  43      20.459  -7.300   7.844  0.00  0.00            
ATOM    659  CG2 THR X  43      20.555  -7.481   9.950  0.00  0.00            
ATOM    660 HG21 THR X  43      21.282  -7.598  10.754  0.00  0.00            
ATOM    661 HG22 THR X  43      20.083  -6.515  10.124  0.00  0.00            
ATOM    662 HG23 THR X  43      19.773  -8.240   9.985  0.00  0.00            
ATOM    663  OG1 THR X  43      22.213  -6.607   8.466  0.00  0.00            
ATOM    664  HG1 THR X  43      22.112  -6.194   7.605  0.00  0.00            
ATOM    665  C   THR X  43      23.003  -9.100   9.011  0.00  0.00            
ATOM    666  O   THR X  43      22.998  -9.580  10.183  0.00  0.00            
ATOM    667  N   PHE X  44      24.116  -8.597   8.464  0.00  0.00            
ATOM    668  H   PHE X  44      23.972  -8.265   7.521  0.00  0.00            
ATOM    669  CA  PHE X  44      25.475  -8.731   9.000  0.00  0.00            
ATOM    670  HA  PHE X  44      25.269  -8.752  10.070  0.00  0.00            
ATOM    671  CB  PHE X  44      26.061 -10.006   8.457  0.00  0.00            
ATOM    672  HB2 PHE X  44      25.529 -10.880   8.832  0.00  0.00            
ATOM    673  HB3 PHE X  44      25.898 -10.025   7.379  0.00  0.00            
ATOM    674  CG  PHE X  44      27.589 -10.079   8.877  0.00  0.00            
ATOM    675  CD1 PHE X  44      27.927 -10.499  10.173  0.00  0.00            
ATOM    676  HD1 PHE X  44      27.181 -10.803  10.893  0.00  0.00            
ATOM    677  CE1 PHE X  44      29.270 -10.456  10.586  0.00  0.00            
ATOM    678  HE1 PHE X  44      29.478 -10.638  11.630  0.00  0.00            
ATOM    679  CZ  PHE X  44      30.271 -10.111   9.665  0.00  0.00            
ATOM    680  HZ  PHE X  44      31.301 -10.059   9.988  0.00  0.00            
ATOM    681  CE2 PHE X  44      29.946  -9.732   8.351  0.00  0.00            
ATOM    682  HE2 PHE X  44      30.783  -9.398   7.754  0.00  0.00            
ATOM    683  CD2 PHE X  44      28.556  -9.637   7.996  0.00  0.00            
ATOM    684  HD2 PHE X  44      28.277  -9.182   7.057  0.00  0.00            
ATOM    685  C   PHE X  44      26.351  -7.481   8.772  0.00  0.00            
ATOM    686  O   PHE X  44      26.494  -7.064   7.653  0.00  0.00            
ATOM    687  N   LYS X  45      26.662  -6.777   9.843  0.00  0.00            
ATOM    688  H   LYS X  45      26.639  -7.166  10.775  0.00  0.00            
ATOM    689  CA  LYS X  45      27.190  -5.402   9.833  0.00  0.00            
ATOM    690  HA  LYS X  45      27.871  -5.334   8.985  0.00  0.00            
ATOM    691  CB  LYS X  45      26.035  -4.347   9.782  0.00  0.00            
ATOM    692  HB2 LYS X  45      26.468  -3.397   9.469  0.00  0.00            
ATOM    693  HB3 LYS X  45      25.366  -4.612   8.963  0.00  0.00            
ATOM    694  CG  LYS X  45      25.282  -4.220  11.184  0.00  0.00            
ATOM    695  HG2 LYS X  45      24.779  -5.134  11.500  0.00  0.00            
ATOM    696  HG3 LYS X  45      25.987  -3.848  11.927  0.00  0.00            
ATOM    697  CD  LYS X  45      24.211  -3.193  11.225  0.00  0.00            
ATOM    698  HD2 LYS X  45      23.985  -3.102  12.287  0.00  0.00            
ATOM    699  HD3 LYS X  45      24.569  -2.201  10.951  0.00  0.00            
ATOM    700  CE  LYS X  45      22.916  -3.572  10.439  0.00  0.00            
ATOM    701  HE2 LYS X  45      23.347  -3.786   9.461  0.00  0.00            
ATOM    702  HE3 LYS X  45      22.456  -4.458  10.877  0.00  0.00            
ATOM    703  NZ  LYS X  45      21.860  -2.594  10.317  0.00  0.00            
ATOM    704  HZ1 LYS X  45      21.184  -2.797   9.595  0.00  0.00            
ATOM    705  HZ2 LYS X  45      21.375  -2.466  11.194  0.00  0.00            
ATOM    706  HZ3 LYS X  45      22.211  -1.653  10.205  0.00  0.00            
ATOM    707  C   LYS X  45      28.208  -5.143  10.975  0.00  0.00            
ATOM    708  O   LYS X  45      27.983  -5.642  12.045  0.00  0.00            
ATOM    709  N   CYX X  46      29.252  -4.278  10.737  0.00  0.00            
ATOM    710  H   CYX X  46      29.163  -3.800   9.852  0.00  0.00            
ATOM    711  CA  CYX X  46      30.362  -3.986  11.669  0.00  0.00            
ATOM    712  HA  CYX X  46      29.915  -4.325  12.603  0.00  0.00            
ATOM    713  CB  CYX X  46      31.522  -4.863  11.352  0.00  0.00            
ATOM    714  HB2 CYX X  46      31.836  -4.562  10.352  0.00  0.00            
ATOM    715  HB3 CYX X  46      32.328  -4.583  12.031  0.00  0.00            
ATOM    716  SG  CYX X  46      31.378  -6.612  11.543  0.00  0.00            
ATOM    717  C   CYX X  46      30.680  -2.447  11.697  0.00  0.00            
ATOM    718  O   CYX X  46      30.324  -1.786  10.708  0.00  0.00            
ATOM    719  N   TYR X  47      31.146  -1.864  12.786  0.00  0.00            
ATOM    720  H   TYR X  47      31.457  -2.532  13.477  0.00  0.00            
ATOM    721  CA  TYR X  47      31.311  -0.439  13.096  0.00  0.00            
ATOM    722  HA  TYR X  47      31.218   0.156  12.188  0.00  0.00            
ATOM    723  CB  TYR X  47      30.224   0.090  13.981  0.00  0.00            
ATOM    724  HB2 TYR X  47      30.341  -0.491  14.896  0.00  0.00            
ATOM    725  HB3 TYR X  47      30.468   1.134  14.180  0.00  0.00            
ATOM    726  CG  TYR X  47      28.802  -0.010  13.426  0.00  0.00            
ATOM    727  CD1 TYR X  47      28.014  -1.033  13.833  0.00  0.00            
ATOM    728  HD1 TYR X  47      28.243  -1.790  14.568  0.00  0.00            
ATOM    729  CE1 TYR X  47      26.680  -1.024  13.419  0.00  0.00            
ATOM    730  HE1 TYR X  47      26.013  -1.836  13.665  0.00  0.00            
ATOM    731  CZ  TYR X  47      26.121   0.041  12.750  0.00  0.00            
ATOM    732  OH  TYR X  47      24.748   0.069  12.503  0.00  0.00            
ATOM    733  HH  TYR X  47      24.497   0.847  11.999  0.00  0.00            
ATOM    734  CE2 TYR X  47      26.960   1.026  12.182  0.00  0.00            
ATOM    735  HE2 TYR X  47      26.485   1.835  11.647  0.00  0.00            
ATOM    736  CD2 TYR X  47      28.291   1.038  12.513  0.00  0.00            
ATOM    737  HD2 TYR X  47      28.820   1.947  12.268  0.00  0.00            
ATOM    738  C   TYR X  47      32.760  -0.174  13.688  0.00  0.00            
ATOM    739  O   TYR X  47      33.285  -0.937  14.447  0.00  0.00            
ATOM    740  N   GLY X  48      33.326   0.951  13.238  0.00  0.00            
ATOM    741  H   GLY X  48      32.894   1.397  12.441  0.00  0.00            
ATOM    742  CA  GLY X  48      34.702   1.353  13.565  0.00  0.00            
ATOM    743  HA2 GLY X  48      34.879   2.403  13.331  0.00  0.00            
ATOM    744  HA3 GLY X  48      34.880   1.164  14.624  0.00  0.00            
ATOM    745  C   GLY X  48      35.765   0.567  12.796  0.00  0.00            
ATOM    746  O   GLY X  48      36.591   1.155  12.097  0.00  0.00            
ATOM    747  N   VAL X  49      35.643  -0.715  12.827  0.00  0.00            
ATOM    748  H   VAL X  49      34.885  -1.063  13.397  0.00  0.00            
ATOM    749  CA  VAL X  49      36.327  -1.694  11.928  0.00  0.00            
ATOM    750  HA  VAL X  49      37.029  -1.087  11.357  0.00  0.00            
ATOM    751  CB  VAL X  49      37.021  -2.902  12.561  0.00  0.00            
ATOM    752  HB  VAL X  49      37.537  -3.531  11.835  0.00  0.00            
ATOM    753  CG1 VAL X  49      38.203  -2.542  13.410  0.00  0.00            
ATOM    754 HG11 VAL X  49      38.972  -2.076  12.794  0.00  0.00            
ATOM    755 HG12 VAL X  49      37.934  -1.849  14.208  0.00  0.00            
ATOM    756 HG13 VAL X  49      38.558  -3.403  13.975  0.00  0.00            
ATOM    757  CG2 VAL X  49      35.981  -3.729  13.369  0.00  0.00            
ATOM    758 HG21 VAL X  49      35.745  -3.286  14.336  0.00  0.00            
ATOM    759 HG22 VAL X  49      35.030  -3.827  12.846  0.00  0.00            
ATOM    760 HG23 VAL X  49      36.378  -4.738  13.475  0.00  0.00            
ATOM    761  C   VAL X  49      35.428  -2.086  10.772  0.00  0.00            
ATOM    762  O   VAL X  49      34.185  -2.305  10.945  0.00  0.00            
ATOM    763  N   SER X  50      35.980  -2.314   9.587  0.00  0.00            
ATOM    764  H   SER X  50      36.976  -2.142   9.585  0.00  0.00            
ATOM    765  CA  SER X  50      35.402  -2.820   8.364  0.00  0.00            
ATOM    766  HA  SER X  50      34.550  -2.156   8.214  0.00  0.00            
ATOM    767  CB  SER X  50      36.474  -2.676   7.342  0.00  0.00            
ATOM    768  HB2 SER X  50      36.670  -1.605   7.380  0.00  0.00            
ATOM    769  HB3 SER X  50      37.267  -3.369   7.625  0.00  0.00            
ATOM    770  OG  SER X  50      36.143  -2.958   5.954  0.00  0.00            
ATOM    771  HG  SER X  50      35.488  -2.352   5.598  0.00  0.00            
ATOM    772  C   SER X  50      34.926  -4.283   8.536  0.00  0.00            
ATOM    773  O   SER X  50      35.736  -5.110   9.018  0.00  0.00            
ATOM    774  N   PRO X  51      33.777  -4.668   7.967  0.00  0.00            
ATOM    775  CD  PRO X  51      32.720  -3.690   7.657  0.00  0.00            
ATOM    776  HD2 PRO X  51      32.745  -3.159   6.706  0.00  0.00            
ATOM    777  HD3 PRO X  51      32.547  -2.940   8.428  0.00  0.00            
ATOM    778  CG  PRO X  51      31.399  -4.484   7.657  0.00  0.00            
ATOM    779  HG2 PRO X  51      30.887  -4.432   6.696  0.00  0.00            
ATOM    780  HG3 PRO X  51      30.715  -4.219   8.464  0.00  0.00            
ATOM    781  CB  PRO X  51      31.776  -5.940   7.794  0.00  0.00            
ATOM    782  HB2 PRO X  51      31.534  -6.485   6.882  0.00  0.00            
ATOM    783  HB3 PRO X  51      31.268  -6.486   8.589  0.00  0.00            
ATOM    784  CA  PRO X  51      33.278  -6.037   8.079  0.00  0.00            
ATOM    785  HA  PRO X  51      33.407  -6.483   9.066  0.00  0.00            
ATOM    786  C   PRO X  51      33.935  -7.078   7.218  0.00  0.00            
ATOM    787  O   PRO X  51      33.528  -8.202   7.139  0.00  0.00            
ATOM    788  N   THR X  52      35.142  -6.795   6.694  0.00  0.00            
ATOM    789  H   THR X  52      35.666  -5.962   6.921  0.00  0.00            
ATOM    790  CA  THR X  52      35.779  -7.574   5.617  0.00  0.00            
ATOM    791  HA  THR X  52      35.395  -8.570   5.397  0.00  0.00            
ATOM    792  CB  THR X  52      35.807  -6.657   4.420  0.00  0.00            
ATOM    793  HB  THR X  52      36.219  -5.709   4.768  0.00  0.00            
ATOM    794  CG2 THR X  52      36.640  -7.130   3.269  0.00  0.00            
ATOM    795 HG21 THR X  52      37.708  -7.121   3.484  0.00  0.00            
ATOM    796 HG22 THR X  52      36.360  -8.139   2.966  0.00  0.00            
ATOM    797 HG23 THR X  52      36.545  -6.342   2.522  0.00  0.00            
ATOM    798  OG1 THR X  52      34.553  -6.357   3.938  0.00  0.00            
ATOM    799  HG1 THR X  52      34.135  -7.219   3.866  0.00  0.00            
ATOM    800  C   THR X  52      37.173  -8.006   5.952  0.00  0.00            
ATOM    801  O   THR X  52      37.928  -7.293   6.607  0.00  0.00            
ATOM    802  N   LYS X  53      37.512  -9.277   5.754  0.00  0.00            
ATOM    803  H   LYS X  53      36.863  -9.928   5.335  0.00  0.00            
ATOM    804  CA  LYS X  53      38.758  -9.959   6.210  0.00  0.00            
ATOM    805  HA  LYS X  53      38.461 -11.002   6.098  0.00  0.00            
ATOM    806  CB  LYS X  53      39.818  -9.533   5.138  0.00  0.00            
ATOM    807  HB2 LYS X  53      39.293  -9.658   4.191  0.00  0.00            
ATOM    808  HB3 LYS X  53      40.176  -8.504   5.163  0.00  0.00            
ATOM    809  CG  LYS X  53      41.054 -10.463   5.309  0.00  0.00            
ATOM    810  HG2 LYS X  53      41.551 -10.233   6.251  0.00  0.00            
ATOM    811  HG3 LYS X  53      40.729 -11.466   5.029  0.00  0.00            
ATOM    812  CD  LYS X  53      42.118 -10.169   4.237  0.00  0.00            
ATOM    813  HD2 LYS X  53      41.665  -9.845   3.301  0.00  0.00            
ATOM    814  HD3 LYS X  53      42.634  -9.267   4.566  0.00  0.00            
ATOM    815  CE  LYS X  53      43.085 -11.326   3.978  0.00  0.00            
ATOM    816  HE2 LYS X  53      42.481 -12.218   4.140  0.00  0.00            
ATOM    817  HE3 LYS X  53      43.606 -11.294   3.021  0.00  0.00            
ATOM    818  NZ  LYS X  53      44.095 -11.398   5.052  0.00  0.00            
ATOM    819  HZ1 LYS X  53      43.774 -11.526   6.002  0.00  0.00            
ATOM    820  HZ2 LYS X  53      44.557 -12.288   4.929  0.00  0.00            
ATOM    821  HZ3 LYS X  53      44.810 -10.691   4.957  0.00  0.00            
ATOM    822  C   LYS X  53      39.119  -9.622   7.690  0.00  0.00            
ATOM    823  O   LYS X  53      40.186  -9.206   8.088  0.00  0.00            
ATOM    824  N   LEU X  54      38.184  -9.884   8.592  0.00  0.00            
ATOM    825  H   LEU X  54      37.298 -10.262   8.289  0.00  0.00            
ATOM    826  CA  LEU X  54      38.205  -9.701  10.046  0.00  0.00            
ATOM    827  HA  LEU X  54      38.405  -8.646  10.231  0.00  0.00            
ATOM    828  CB  LEU X  54      36.848 -10.065  10.677  0.00  0.00            
ATOM    829  HB2 LEU X  54      36.628 -11.005  10.172  0.00  0.00            
ATOM    830  HB3 LEU X  54      36.999 -10.256  11.740  0.00  0.00            
ATOM    831  CG  LEU X  54      35.617  -9.032  10.504  0.00  0.00            
ATOM    832  HG  LEU X  54      35.483  -8.813   9.445  0.00  0.00            
ATOM    833  CD1 LEU X  54      34.222  -9.600  10.876  0.00  0.00            
ATOM    834 HD11 LEU X  54      33.994 -10.604  10.518  0.00  0.00            
ATOM    835 HD12 LEU X  54      34.192  -9.597  11.966  0.00  0.00            
ATOM    836 HD13 LEU X  54      33.398  -8.940  10.602  0.00  0.00            
ATOM    837  CD2 LEU X  54      35.778  -7.684  11.240  0.00  0.00            
ATOM    838 HD21 LEU X  54      34.844  -7.126  11.184  0.00  0.00            
ATOM    839 HD22 LEU X  54      36.064  -7.742  12.290  0.00  0.00            
ATOM    840 HD23 LEU X  54      36.472  -7.078  10.657  0.00  0.00            
ATOM    841  C   LEU X  54      39.384 -10.446  10.712  0.00  0.00            
ATOM    842  O   LEU X  54      39.988  -9.999  11.649  0.00  0.00            
ATOM    843  N   ASN X  55      39.853 -11.554  10.222  0.00  0.00            
ATOM    844  H   ASN X  55      39.286 -11.933   9.477  0.00  0.00            
ATOM    845  CA  ASN X  55      41.060 -12.287  10.730  0.00  0.00            
ATOM    846  HA  ASN X  55      40.746 -12.673  11.699  0.00  0.00            
ATOM    847  CB  ASN X  55      41.244 -13.587   9.866  0.00  0.00            
ATOM    848  HB2 ASN X  55      41.441 -13.436   8.805  0.00  0.00            
ATOM    849  HB3 ASN X  55      42.229 -13.984  10.114  0.00  0.00            
ATOM    850  CG  ASN X  55      40.238 -14.749  10.120  0.00  0.00            
ATOM    851  OD1 ASN X  55      39.073 -14.568  10.485  0.00  0.00            
ATOM    852  ND2 ASN X  55      40.613 -15.981  10.046  0.00  0.00            
ATOM    853 HD21 ASN X  55      39.883 -16.675  10.117  0.00  0.00            
ATOM    854 HD22 ASN X  55      41.525 -16.241   9.696  0.00  0.00            
ATOM    855  C   ASN X  55      42.422 -11.502  10.974  0.00  0.00            
ATOM    856  O   ASN X  55      43.284 -11.899  11.795  0.00  0.00            
ATOM    857  N   ASP X  56      42.659 -10.292  10.317  0.00  0.00            
ATOM    858  H   ASP X  56      41.919  -9.900   9.751  0.00  0.00            
ATOM    859  CA  ASP X  56      43.822  -9.430  10.498  0.00  0.00            
ATOM    860  HA  ASP X  56      44.682 -10.055  10.740  0.00  0.00            
ATOM    861  CB  ASP X  56      44.035  -8.567   9.257  0.00  0.00            
ATOM    862  HB2 ASP X  56      43.100  -8.067   9.003  0.00  0.00            
ATOM    863  HB3 ASP X  56      44.822  -7.851   9.494  0.00  0.00            
ATOM    864  CG  ASP X  56      44.349  -9.436   8.035  0.00  0.00            
ATOM    865  OD1 ASP X  56      44.887 -10.560   8.225  0.00  0.00            
ATOM    866  OD2 ASP X  56      44.070  -8.902   6.936  0.00  0.00            
ATOM    867  C   ASP X  56      43.776  -8.494  11.751  0.00  0.00            
ATOM    868  O   ASP X  56      44.576  -7.600  11.971  0.00  0.00            
ATOM    869  N   LEU X  57      42.736  -8.566  12.570  0.00  0.00            
ATOM    870  H   LEU X  57      42.036  -9.158  12.148  0.00  0.00            
ATOM    871  CA  LEU X  57      42.641  -7.840  13.826  0.00  0.00            
ATOM    872  HA  LEU X  57      43.155  -6.886  13.949  0.00  0.00            
ATOM    873  CB  LEU X  57      41.169  -7.429  14.008  0.00  0.00            
ATOM    874  HB2 LEU X  57      40.576  -8.300  14.287  0.00  0.00            
ATOM    875  HB3 LEU X  57      41.106  -6.756  14.863  0.00  0.00            
ATOM    876  CG  LEU X  57      40.599  -6.612  12.773  0.00  0.00            
ATOM    877  HG  LEU X  57      40.900  -7.223  11.922  0.00  0.00            
ATOM    878  CD1 LEU X  57      39.095  -6.458  12.754  0.00  0.00            
ATOM    879 HD11 LEU X  57      38.795  -6.006  13.699  0.00  0.00            
ATOM    880 HD12 LEU X  57      38.866  -5.931  11.827  0.00  0.00            
ATOM    881 HD13 LEU X  57      38.626  -7.440  12.806  0.00  0.00            
ATOM    882  CD2 LEU X  57      41.151  -5.174  12.634  0.00  0.00            
ATOM    883 HD21 LEU X  57      40.787  -4.466  13.379  0.00  0.00            
ATOM    884 HD22 LEU X  57      42.222  -5.348  12.733  0.00  0.00            
ATOM    885 HD23 LEU X  57      40.902  -4.687  11.690  0.00  0.00            
ATOM    886  C   LEU X  57      43.237  -8.664  15.033  0.00  0.00            
ATOM    887  O   LEU X  57      43.293  -9.897  15.022  0.00  0.00            
ATOM    888  N   CYX X  58      43.729  -7.945  16.013  0.00  0.00            
ATOM    889  H   CYX X  58      43.614  -6.942  15.966  0.00  0.00            
ATOM    890  CA  CYX X  58      44.276  -8.431  17.245  0.00  0.00            
ATOM    891  HA  CYX X  58      44.080  -9.498  17.350  0.00  0.00            
ATOM    892  CB  CYX X  58      45.783  -8.182  17.148  0.00  0.00            
ATOM    893  HB2 CYX X  58      46.006  -7.373  16.453  0.00  0.00            
ATOM    894  HB3 CYX X  58      46.160  -7.941  18.142  0.00  0.00            
ATOM    895  SG  CYX X  58      46.769  -9.547  16.443  0.00  0.00            
ATOM    896  C   CYX X  58      43.778  -7.656  18.483  0.00  0.00            
ATOM    897  O   CYX X  58      43.878  -6.419  18.582  0.00  0.00            
ATOM    898  N   PHE X  59      43.210  -8.324  19.442  0.00  0.00            
ATOM    899  H   PHE X  59      43.067  -9.319  19.345  0.00  0.00            
ATOM    900  CA  PHE X  59      42.491  -7.782  20.561  0.00  0.00            
ATOM    901  HA  PHE X  59      42.734  -6.729  20.700  0.00  0.00            
ATOM    902  CB  PHE X  59      41.009  -7.971  20.292  0.00  0.00            
ATOM    903  HB2 PHE X  59      40.726  -9.023  20.313  0.00  0.00            
ATOM    904  HB3 PHE X  59      40.552  -7.548  21.187  0.00  0.00            
ATOM    905  CG  PHE X  59      40.483  -7.328  19.043  0.00  0.00            
ATOM    906  CD1 PHE X  59      40.678  -5.962  19.005  0.00  0.00            
ATOM    907  HD1 PHE X  59      41.258  -5.423  19.739  0.00  0.00            
ATOM    908  CE1 PHE X  59      40.326  -5.113  17.956  0.00  0.00            
ATOM    909  HE1 PHE X  59      40.478  -4.045  18.012  0.00  0.00            
ATOM    910  CZ  PHE X  59      39.623  -5.709  16.839  0.00  0.00            
ATOM    911  HZ  PHE X  59      39.203  -5.097  16.054  0.00  0.00            
ATOM    912  CE2 PHE X  59      39.285  -7.130  16.908  0.00  0.00            
ATOM    913  HE2 PHE X  59      38.623  -7.590  16.189  0.00  0.00            
ATOM    914  CD2 PHE X  59      39.734  -7.904  18.008  0.00  0.00            
ATOM    915  HD2 PHE X  59      39.539  -8.966  17.984  0.00  0.00            
ATOM    916  C   PHE X  59      42.952  -8.523  21.842  0.00  0.00            
ATOM    917  O   PHE X  59      43.413  -9.706  21.762  0.00  0.00            
ATOM    918  N   THR X  60      42.678  -7.897  23.007  0.00  0.00            
ATOM    919  H   THR X  60      42.189  -7.013  22.985  0.00  0.00            
ATOM    920  CA  THR X  60      42.942  -8.453  24.406  0.00  0.00            
ATOM    921  HA  THR X  60      43.820  -9.092  24.321  0.00  0.00            
ATOM    922  CB  THR X  60      43.283  -7.359  25.447  0.00  0.00            
ATOM    923  HB  THR X  60      42.477  -6.625  25.472  0.00  0.00            
ATOM    924  CG2 THR X  60      43.750  -7.992  26.787  0.00  0.00            
ATOM    925 HG21 THR X  60      43.000  -8.596  27.298  0.00  0.00            
ATOM    926 HG22 THR X  60      44.676  -8.552  26.654  0.00  0.00            
ATOM    927 HG23 THR X  60      43.964  -7.132  27.421  0.00  0.00            
ATOM    928  OG1 THR X  60      44.371  -6.614  24.956  0.00  0.00            
ATOM    929  HG1 THR X  60      45.150  -7.095  25.246  0.00  0.00            
ATOM    930  C   THR X  60      41.727  -9.182  24.953  0.00  0.00            
ATOM    931  O   THR X  60      41.895 -10.250  25.465  0.00  0.00            
ATOM    932  N   ASN X  61      40.515  -8.562  24.750  0.00  0.00            
ATOM    933  H   ASN X  61      40.561  -7.641  24.338  0.00  0.00            
ATOM    934  CA  ASN X  61      39.184  -9.052  25.055  0.00  0.00            
ATOM    935  HA  ASN X  61      39.267 -10.090  25.378  0.00  0.00            
ATOM    936  CB  ASN X  61      38.544  -8.222  26.246  0.00  0.00            
ATOM    937  HB2 ASN X  61      38.643  -7.156  26.044  0.00  0.00            
ATOM    938  HB3 ASN X  61      37.475  -8.439  26.233  0.00  0.00            
ATOM    939  CG  ASN X  61      39.099  -8.598  27.569  0.00  0.00            
ATOM    940  OD1 ASN X  61      39.390  -9.693  27.941  0.00  0.00            
ATOM    941  ND2 ASN X  61      39.319  -7.604  28.415  0.00  0.00            
ATOM    942 HD21 ASN X  61      39.798  -7.689  29.301  0.00  0.00            
ATOM    943 HD22 ASN X  61      39.087  -6.644  28.206  0.00  0.00            
ATOM    944  C   ASN X  61      38.286  -8.950  23.790  0.00  0.00            
ATOM    945  O   ASN X  61      38.330  -7.994  23.062  0.00  0.00            
ATOM    946  N   VAL X  62      37.297  -9.830  23.734  0.00  0.00            
ATOM    947  H   VAL X  62      37.336 -10.552  24.439  0.00  0.00            
ATOM    948  CA  VAL X  62      36.035  -9.618  22.934  0.00  0.00            
ATOM    949  HA  VAL X  62      35.975  -8.544  22.758  0.00  0.00            
ATOM    950  CB  VAL X  62      36.137 -10.396  21.627  0.00  0.00            
ATOM    951  HB  VAL X  62      36.301 -11.450  21.847  0.00  0.00            
ATOM    952  CG1 VAL X  62      34.843 -10.245  20.857  0.00  0.00            
ATOM    953 HG11 VAL X  62      34.019 -10.799  21.309  0.00  0.00            
ATOM    954 HG12 VAL X  62      34.504  -9.242  20.600  0.00  0.00            
ATOM    955 HG13 VAL X  62      34.818 -10.760  19.896  0.00  0.00            
ATOM    956  CG2 VAL X  62      37.311  -9.917  20.696  0.00  0.00            
ATOM    957 HG21 VAL X  62      37.397 -10.434  19.740  0.00  0.00            
ATOM    958 HG22 VAL X  62      37.125  -8.875  20.436  0.00  0.00            
ATOM    959 HG23 VAL X  62      38.225  -9.998  21.285  0.00  0.00            
ATOM    960  C   VAL X  62      34.806  -9.975  23.741  0.00  0.00            
ATOM    961  O   VAL X  62      34.729 -11.128  24.160  0.00  0.00            
ATOM    962  N   TYR X  63      33.911  -9.039  23.894  0.00  0.00            
ATOM    963  H   TYR X  63      34.183  -8.123  23.566  0.00  0.00            
ATOM    964  CA  TYR X  63      32.600  -9.289  24.591  0.00  0.00            
ATOM    965  HA  TYR X  63      32.724 -10.076  25.336  0.00  0.00            
ATOM    966  CB  TYR X  63      32.160  -7.963  25.304  0.00  0.00            
ATOM    967  HB2 TYR X  63      32.020  -7.304  24.448  0.00  0.00            
ATOM    968  HB3 TYR X  63      31.205  -8.030  25.824  0.00  0.00            
ATOM    969  CG  TYR X  63      33.119  -7.371  26.309  0.00  0.00            
ATOM    970  CD1 TYR X  63      32.995  -7.723  27.649  0.00  0.00            
ATOM    971  HD1 TYR X  63      32.196  -8.353  28.011  0.00  0.00            
ATOM    972  CE1 TYR X  63      33.988  -7.324  28.670  0.00  0.00            
ATOM    973  HE1 TYR X  63      33.914  -7.616  29.707  0.00  0.00            
ATOM    974  CZ  TYR X  63      35.114  -6.565  28.262  0.00  0.00            
ATOM    975  OH  TYR X  63      36.112  -6.253  29.162  0.00  0.00            
ATOM    976  HH  TYR X  63      36.837  -5.795  28.730  0.00  0.00            
ATOM    977  CE2 TYR X  63      35.229  -6.259  26.852  0.00  0.00            
ATOM    978  HE2 TYR X  63      36.063  -5.656  26.523  0.00  0.00            
ATOM    979  CD2 TYR X  63      34.252  -6.707  25.877  0.00  0.00            
ATOM    980  HD2 TYR X  63      34.412  -6.584  24.816  0.00  0.00            
ATOM    981  C   TYR X  63      31.552  -9.827  23.694  0.00  0.00            
ATOM    982  O   TYR X  63      31.729  -9.592  22.473  0.00  0.00            
ATOM    983  N   ALA X  64      30.562 -10.533  24.187  0.00  0.00            
ATOM    984  H   ALA X  64      30.508 -10.729  25.176  0.00  0.00            
ATOM    985  CA  ALA X  64      29.557 -11.197  23.329  0.00  0.00            
ATOM    986  HA  ALA X  64      29.529 -10.852  22.295  0.00  0.00            
ATOM    987  CB  ALA X  64      29.886 -12.717  23.238  0.00  0.00            
ATOM    988  HB1 ALA X  64      30.773 -12.843  22.617  0.00  0.00            
ATOM    989  HB2 ALA X  64      29.867 -13.221  24.204  0.00  0.00            
ATOM    990  HB3 ALA X  64      29.057 -13.293  22.828  0.00  0.00            
ATOM    991  C   ALA X  64      28.134 -11.132  23.932  0.00  0.00            
ATOM    992  O   ALA X  64      27.754 -11.766  24.879  0.00  0.00            
ATOM    993  N   ASP X  65      27.253 -10.266  23.394  0.00  0.00            
ATOM    994  H   ASP X  65      27.581  -9.738  22.598  0.00  0.00            
ATOM    995  CA  ASP X  65      25.877  -9.996  23.859  0.00  0.00            
ATOM    996  HA  ASP X  65      25.737 -10.507  24.812  0.00  0.00            
ATOM    997  CB  ASP X  65      25.630  -8.496  23.991  0.00  0.00            
ATOM    998  HB2 ASP X  65      25.600  -8.054  22.994  0.00  0.00            
ATOM    999  HB3 ASP X  65      24.675  -8.380  24.502  0.00  0.00            
ATOM   1000  CG  ASP X  65      26.774  -7.715  24.647  0.00  0.00            
ATOM   1001  OD1 ASP X  65      27.656  -8.313  25.348  0.00  0.00            
ATOM   1002  OD2 ASP X  65      26.875  -6.499  24.521  0.00  0.00            
ATOM   1003  C   ASP X  65      24.852 -10.638  22.948  0.00  0.00            
ATOM   1004  O   ASP X  65      25.078 -10.630  21.723  0.00  0.00            
ATOM   1005  N   SER X  66      23.709 -11.052  23.526  0.00  0.00            
ATOM   1006  H   SER X  66      23.596 -10.943  24.524  0.00  0.00            
ATOM   1007  CA  SER X  66      22.678 -11.797  22.778  0.00  0.00            
ATOM   1008  HA  SER X  66      22.620 -11.426  21.755  0.00  0.00            
ATOM   1009  CB  SER X  66      23.153 -13.240  22.705  0.00  0.00            
ATOM   1010  HB2 SER X  66      22.503 -13.793  22.026  0.00  0.00            
ATOM   1011  HB3 SER X  66      24.095 -13.247  22.157  0.00  0.00            
ATOM   1012  OG  SER X  66      23.186 -13.921  23.967  0.00  0.00            
ATOM   1013  HG  SER X  66      23.429 -14.833  23.791  0.00  0.00            
ATOM   1014  C   SER X  66      21.262 -11.608  23.411  0.00  0.00            
ATOM   1015  O   SER X  66      21.119 -11.452  24.637  0.00  0.00            
ATOM   1016  N   PHE X  67      20.262 -11.603  22.506  0.00  0.00            
ATOM   1017  H   PHE X  67      20.528 -11.688  21.536  0.00  0.00            
ATOM   1018  CA  PHE X  67      18.809 -11.561  22.802  0.00  0.00            
ATOM   1019  HA  PHE X  67      18.571 -12.320  23.548  0.00  0.00            
ATOM   1020  CB  PHE X  67      18.409 -10.147  23.297  0.00  0.00            
ATOM   1021  HB2 PHE X  67      17.344  -9.961  23.155  0.00  0.00            
ATOM   1022  HB3 PHE X  67      18.634 -10.005  24.354  0.00  0.00            
ATOM   1023  CG  PHE X  67      19.051  -9.010  22.559  0.00  0.00            
ATOM   1024  CD1 PHE X  67      18.487  -8.539  21.351  0.00  0.00            
ATOM   1025  HD1 PHE X  67      17.502  -8.769  20.973  0.00  0.00            
ATOM   1026  CE1 PHE X  67      19.054  -7.547  20.546  0.00  0.00            
ATOM   1027  HE1 PHE X  67      18.590  -7.126  19.667  0.00  0.00            
ATOM   1028  CZ  PHE X  67      20.247  -7.053  21.076  0.00  0.00            
ATOM   1029  HZ  PHE X  67      20.818  -6.231  20.670  0.00  0.00            
ATOM   1030  CE2 PHE X  67      20.922  -7.579  22.205  0.00  0.00            
ATOM   1031  HE2 PHE X  67      21.912  -7.254  22.489  0.00  0.00            
ATOM   1032  CD2 PHE X  67      20.284  -8.533  22.994  0.00  0.00            
ATOM   1033  HD2 PHE X  67      20.742  -9.023  23.841  0.00  0.00            
ATOM   1034  C   PHE X  67      17.979 -11.923  21.520  0.00  0.00            
ATOM   1035  O   PHE X  67      18.557 -12.034  20.389  0.00  0.00            
ATOM   1036  N   VAL X  68      16.639 -12.047  21.627  0.00  0.00            
ATOM   1037  H   VAL X  68      16.316 -11.908  22.574  0.00  0.00            
ATOM   1038  CA  VAL X  68      15.652 -12.077  20.561  0.00  0.00            
ATOM   1039  HA  VAL X  68      16.089 -12.377  19.609  0.00  0.00            
ATOM   1040  CB  VAL X  68      14.440 -13.009  20.907  0.00  0.00            
ATOM   1041  HB  VAL X  68      14.121 -12.788  21.925  0.00  0.00            
ATOM   1042  CG1 VAL X  68      13.211 -12.866  20.017  0.00  0.00            
ATOM   1043 HG11 VAL X  68      13.336 -12.568  18.976  0.00  0.00            
ATOM   1044 HG12 VAL X  68      12.694 -13.808  19.838  0.00  0.00            
ATOM   1045 HG13 VAL X  68      12.550 -12.112  20.444  0.00  0.00            
ATOM   1046  CG2 VAL X  68      14.919 -14.445  20.499  0.00  0.00            
ATOM   1047 HG21 VAL X  68      15.326 -14.325  19.495  0.00  0.00            
ATOM   1048 HG22 VAL X  68      15.729 -14.819  21.125  0.00  0.00            
ATOM   1049 HG23 VAL X  68      14.120 -15.175  20.630  0.00  0.00            
ATOM   1050  C   VAL X  68      15.054 -10.671  20.421  0.00  0.00            
ATOM   1051  O   VAL X  68      15.039  -9.797  21.326  0.00  0.00            
ATOM   1052  N   ILE X  69      14.682 -10.274  19.177  0.00  0.00            
ATOM   1053  H   ILE X  69      14.606 -10.977  18.455  0.00  0.00            
ATOM   1054  CA  ILE X  69      14.187  -9.000  18.705  0.00  0.00            
ATOM   1055  HA  ILE X  69      13.683  -8.582  19.577  0.00  0.00            
ATOM   1056  CB  ILE X  69      15.423  -8.120  18.366  0.00  0.00            
ATOM   1057  HB  ILE X  69      16.118  -8.336  19.177  0.00  0.00            
ATOM   1058  CG2 ILE X  69      16.250  -8.714  17.140  0.00  0.00            
ATOM   1059 HG21 ILE X  69      15.637  -8.837  16.247  0.00  0.00            
ATOM   1060 HG22 ILE X  69      17.155  -8.134  16.956  0.00  0.00            
ATOM   1061 HG23 ILE X  69      16.667  -9.666  17.469  0.00  0.00            
ATOM   1062  CG1 ILE X  69      15.176  -6.608  18.295  0.00  0.00            
ATOM   1063 HG12 ILE X  69      14.845  -6.359  17.287  0.00  0.00            
ATOM   1064 HG13 ILE X  69      14.267  -6.479  18.883  0.00  0.00            
ATOM   1065  CD1 ILE X  69      16.341  -5.751  18.841  0.00  0.00            
ATOM   1066 HD11 ILE X  69      17.229  -5.813  18.212  0.00  0.00            
ATOM   1067 HD12 ILE X  69      16.105  -4.689  18.910  0.00  0.00            
ATOM   1068 HD13 ILE X  69      16.666  -6.147  19.803  0.00  0.00            
ATOM   1069  C   ILE X  69      13.253  -9.121  17.483  0.00  0.00            
ATOM   1070  O   ILE X  69      13.380 -10.066  16.728  0.00  0.00            
ATOM   1071  N   ARG X  70      12.369  -8.180  17.252  0.00  0.00            
ATOM   1072  H   ARG X  70      12.548  -7.363  17.818  0.00  0.00            
ATOM   1073  CA  ARG X  70      11.448  -8.147  16.108  0.00  0.00            
ATOM   1074  HA  ARG X  70      11.222  -9.170  15.807  0.00  0.00            
ATOM   1075  CB  ARG X  70      10.211  -7.273  16.566  0.00  0.00            
ATOM   1076  HB2 ARG X  70       9.680  -7.804  17.356  0.00  0.00            
ATOM   1077  HB3 ARG X  70      10.515  -6.395  17.137  0.00  0.00            
ATOM   1078  CG  ARG X  70       9.228  -6.843  15.540  0.00  0.00            
ATOM   1079  HG2 ARG X  70       9.793  -6.295  14.786  0.00  0.00            
ATOM   1080  HG3 ARG X  70       8.806  -7.771  15.153  0.00  0.00            
ATOM   1081  CD  ARG X  70       8.043  -5.992  16.080  0.00  0.00            
ATOM   1082  HD2 ARG X  70       7.332  -6.545  16.693  0.00  0.00            
ATOM   1083  HD3 ARG X  70       8.558  -5.227  16.660  0.00  0.00            
ATOM   1084  NE  ARG X  70       7.376  -5.324  14.945  0.00  0.00            
ATOM   1085  HE  ARG X  70       7.645  -5.661  14.032  0.00  0.00            
ATOM   1086  CZ  ARG X  70       6.437  -4.402  15.019  0.00  0.00            
ATOM   1087  NH1 ARG X  70       5.854  -4.061  16.122  0.00  0.00            
ATOM   1088 HH11 ARG X  70       6.170  -4.379  17.027  0.00  0.00            
ATOM   1089 HH12 ARG X  70       5.108  -3.386  16.039  0.00  0.00            
ATOM   1090  NH2 ARG X  70       6.001  -3.856  13.945  0.00  0.00            
ATOM   1091 HH21 ARG X  70       6.374  -3.994  13.016  0.00  0.00            
ATOM   1092 HH22 ARG X  70       5.442  -3.019  14.027  0.00  0.00            
ATOM   1093  C   ARG X  70      12.187  -7.415  14.970  0.00  0.00            
ATOM   1094  O   ARG X  70      13.182  -6.648  15.154  0.00  0.00            
ATOM   1095  N   GLY X  71      11.898  -7.881  13.747  0.00  0.00            
ATOM   1096  H   GLY X  71      11.214  -8.624  13.728  0.00  0.00            
ATOM   1097  CA  GLY X  71      12.381  -7.488  12.445  0.00  0.00            
ATOM   1098  HA2 GLY X  71      13.426  -7.792  12.373  0.00  0.00            
ATOM   1099  HA3 GLY X  71      11.765  -8.021  11.721  0.00  0.00            
ATOM   1100  C   GLY X  71      12.279  -5.970  12.242  0.00  0.00            
ATOM   1101  O   GLY X  71      13.252  -5.350  11.897  0.00  0.00            
ATOM   1102  N   ASP X  72      11.180  -5.367  12.497  0.00  0.00            
ATOM   1103  H   ASP X  72      10.311  -5.883  12.503  0.00  0.00            
ATOM   1104  CA  ASP X  72      11.044  -3.897  12.421  0.00  0.00            
ATOM   1105  HA  ASP X  72      11.376  -3.641  11.416  0.00  0.00            
ATOM   1106  CB  ASP X  72       9.518  -3.550  12.556  0.00  0.00            
ATOM   1107  HB2 ASP X  72       9.277  -3.831  13.581  0.00  0.00            
ATOM   1108  HB3 ASP X  72       9.439  -2.465  12.487  0.00  0.00            
ATOM   1109  CG  ASP X  72       8.705  -4.342  11.546  0.00  0.00            
ATOM   1110  OD1 ASP X  72       9.183  -4.396  10.401  0.00  0.00            
ATOM   1111  OD2 ASP X  72       7.637  -4.782  11.908  0.00  0.00            
ATOM   1112  C   ASP X  72      11.988  -3.114  13.376  0.00  0.00            
ATOM   1113  O   ASP X  72      12.120  -1.873  13.236  0.00  0.00            
ATOM   1114  N   GLU X  73      12.429  -3.797  14.468  0.00  0.00            
ATOM   1115  H   GLU X  73      12.031  -4.693  14.709  0.00  0.00            
ATOM   1116  CA  GLU X  73      13.137  -3.053  15.509  0.00  0.00            
ATOM   1117  HA  GLU X  73      12.837  -2.005  15.533  0.00  0.00            
ATOM   1118  CB  GLU X  73      12.679  -3.446  16.936  0.00  0.00            
ATOM   1119  HB2 GLU X  73      13.154  -4.412  17.107  0.00  0.00            
ATOM   1120  HB3 GLU X  73      12.997  -2.641  17.597  0.00  0.00            
ATOM   1121  CG  GLU X  73      11.175  -3.694  17.154  0.00  0.00            
ATOM   1122  HG2 GLU X  73      10.790  -4.419  16.437  0.00  0.00            
ATOM   1123  HG3 GLU X  73      11.163  -4.237  18.100  0.00  0.00            
ATOM   1124  CD  GLU X  73      10.385  -2.426  17.219  0.00  0.00            
ATOM   1125  OE1 GLU X  73      10.114  -1.851  16.168  0.00  0.00            
ATOM   1126  OE2 GLU X  73       9.986  -2.042  18.367  0.00  0.00            
ATOM   1127  C   GLU X  73      14.629  -3.126  15.446  0.00  0.00            
ATOM   1128  O   GLU X  73      15.324  -2.283  15.971  0.00  0.00            
ATOM   1129  N   VAL X  74      15.229  -4.055  14.643  0.00  0.00            
ATOM   1130  H   VAL X  74      14.642  -4.594  14.023  0.00  0.00            
ATOM   1131  CA  VAL X  74      16.658  -4.402  14.807  0.00  0.00            
ATOM   1132  HA  VAL X  74      16.874  -4.366  15.875  0.00  0.00            
ATOM   1133  CB  VAL X  74      16.899  -5.808  14.408  0.00  0.00            
ATOM   1134  HB  VAL X  74      16.255  -6.622  14.740  0.00  0.00            
ATOM   1135  CG1 VAL X  74      16.749  -6.140  12.929  0.00  0.00            
ATOM   1136 HG11 VAL X  74      17.145  -5.392  12.242  0.00  0.00            
ATOM   1137 HG12 VAL X  74      17.389  -6.976  12.647  0.00  0.00            
ATOM   1138 HG13 VAL X  74      15.716  -6.387  12.687  0.00  0.00            
ATOM   1139  CG2 VAL X  74      18.302  -6.343  14.899  0.00  0.00            
ATOM   1140 HG21 VAL X  74      18.457  -7.392  14.645  0.00  0.00            
ATOM   1141 HG22 VAL X  74      19.090  -5.803  14.374  0.00  0.00            
ATOM   1142 HG23 VAL X  74      18.297  -6.092  15.960  0.00  0.00            
ATOM   1143  C   VAL X  74      17.480  -3.364  14.083  0.00  0.00            
ATOM   1144  O   VAL X  74      18.690  -3.284  14.393  0.00  0.00            
ATOM   1145  N   ARG X  75      16.894  -2.518  13.235  0.00  0.00            
ATOM   1146  H   ARG X  75      15.899  -2.659  13.133  0.00  0.00            
ATOM   1147  CA  ARG X  75      17.536  -1.172  12.938  0.00  0.00            
ATOM   1148  HA  ARG X  75      18.483  -1.332  12.422  0.00  0.00            
ATOM   1149  CB  ARG X  75      16.609  -0.456  11.979  0.00  0.00            
ATOM   1150  HB2 ARG X  75      17.207   0.380  11.617  0.00  0.00            
ATOM   1151  HB3 ARG X  75      16.351  -1.094  11.133  0.00  0.00            
ATOM   1152  CG  ARG X  75      15.284   0.047  12.631  0.00  0.00            
ATOM   1153  HG2 ARG X  75      14.734  -0.715  13.183  0.00  0.00            
ATOM   1154  HG3 ARG X  75      15.457   0.778  13.421  0.00  0.00            
ATOM   1155  CD  ARG X  75      14.286   0.651  11.636  0.00  0.00            
ATOM   1156  HD2 ARG X  75      13.434   1.185  12.058  0.00  0.00            
ATOM   1157  HD3 ARG X  75      14.732   1.419  11.005  0.00  0.00            
ATOM   1158  NE  ARG X  75      13.806  -0.495  10.845  0.00  0.00            
ATOM   1159  HE  ARG X  75      14.324  -1.349  11.000  0.00  0.00            
ATOM   1160  CZ  ARG X  75      12.813  -0.583   9.980  0.00  0.00            
ATOM   1161  NH1 ARG X  75      12.216   0.386   9.341  0.00  0.00            
ATOM   1162 HH11 ARG X  75      12.597   1.315   9.453  0.00  0.00            
ATOM   1163 HH12 ARG X  75      11.529   0.183   8.629  0.00  0.00            
ATOM   1164  NH2 ARG X  75      12.521  -1.784   9.400  0.00  0.00            
ATOM   1165 HH21 ARG X  75      12.779  -2.627   9.894  0.00  0.00            
ATOM   1166 HH22 ARG X  75      11.805  -1.742   8.689  0.00  0.00            
ATOM   1167  C   ARG X  75      17.908  -0.258  14.098  0.00  0.00            
ATOM   1168  O   ARG X  75      18.713   0.641  13.861  0.00  0.00            
ATOM   1169  N   GLN X  76      17.348  -0.384  15.273  0.00  0.00            
ATOM   1170  H   GLN X  76      16.700  -1.156  15.340  0.00  0.00            
ATOM   1171  CA  GLN X  76      17.607   0.477  16.487  0.00  0.00            
ATOM   1172  HA  GLN X  76      17.744   1.534  16.256  0.00  0.00            
ATOM   1173  CB  GLN X  76      16.389   0.418  17.378  0.00  0.00            
ATOM   1174  HB2 GLN X  76      16.271  -0.650  17.563  0.00  0.00            
ATOM   1175  HB3 GLN X  76      16.603   0.949  18.305  0.00  0.00            
ATOM   1176  CG  GLN X  76      15.065   1.027  16.787  0.00  0.00            
ATOM   1177  HG2 GLN X  76      15.197   2.072  16.507  0.00  0.00            
ATOM   1178  HG3 GLN X  76      14.896   0.524  15.835  0.00  0.00            
ATOM   1179  CD  GLN X  76      13.832   0.974  17.696  0.00  0.00            
ATOM   1180  OE1 GLN X  76      13.933   0.481  18.753  0.00  0.00            
ATOM   1181  NE2 GLN X  76      12.600   1.406  17.336  0.00  0.00            
ATOM   1182 HE21 GLN X  76      11.914   1.039  17.980  0.00  0.00            
ATOM   1183 HE22 GLN X  76      12.374   1.843  16.453  0.00  0.00            
ATOM   1184  C   GLN X  76      18.851  -0.047  17.236  0.00  0.00            
ATOM   1185  O   GLN X  76      19.289   0.657  18.138  0.00  0.00            
ATOM   1186  N   ILE X  77      19.505  -1.205  16.872  0.00  0.00            
ATOM   1187  H   ILE X  77      19.107  -1.738  16.112  0.00  0.00            
ATOM   1188  CA  ILE X  77      20.832  -1.581  17.324  0.00  0.00            
ATOM   1189  HA  ILE X  77      20.965  -1.217  18.343  0.00  0.00            
ATOM   1190  CB  ILE X  77      20.952  -3.159  17.291  0.00  0.00            
ATOM   1191  HB  ILE X  77      20.949  -3.470  16.246  0.00  0.00            
ATOM   1192  CG2 ILE X  77      22.241  -3.651  17.889  0.00  0.00            
ATOM   1193 HG21 ILE X  77      22.208  -3.377  18.944  0.00  0.00            
ATOM   1194 HG22 ILE X  77      22.474  -4.712  17.797  0.00  0.00            
ATOM   1195 HG23 ILE X  77      23.033  -3.062  17.426  0.00  0.00            
ATOM   1196  CG1 ILE X  77      19.782  -3.995  17.895  0.00  0.00            
ATOM   1197 HG12 ILE X  77      18.847  -3.612  17.486  0.00  0.00            
ATOM   1198 HG13 ILE X  77      19.855  -5.054  17.645  0.00  0.00            
ATOM   1199  CD1 ILE X  77      19.543  -3.838  19.431  0.00  0.00            
ATOM   1200 HD11 ILE X  77      19.454  -2.788  19.712  0.00  0.00            
ATOM   1201 HD12 ILE X  77      18.590  -4.339  19.597  0.00  0.00            
ATOM   1202 HD13 ILE X  77      20.326  -4.375  19.966  0.00  0.00            
ATOM   1203  C   ILE X  77      21.879  -0.986  16.356  0.00  0.00            
ATOM   1204  O   ILE X  77      22.268  -1.616  15.417  0.00  0.00            
ATOM   1205  N   ALA X  78      22.247   0.249  16.530  0.00  0.00            
ATOM   1206  H   ALA X  78      21.856   0.685  17.353  0.00  0.00            
ATOM   1207  CA  ALA X  78      23.198   1.122  15.759  0.00  0.00            
ATOM   1208  HA  ALA X  78      24.130   0.621  15.496  0.00  0.00            
ATOM   1209  CB  ALA X  78      22.489   1.645  14.479  0.00  0.00            
ATOM   1210  HB1 ALA X  78      22.286   0.696  13.982  0.00  0.00            
ATOM   1211  HB2 ALA X  78      21.510   2.061  14.718  0.00  0.00            
ATOM   1212  HB3 ALA X  78      23.109   2.274  13.842  0.00  0.00            
ATOM   1213  C   ALA X  78      23.629   2.385  16.593  0.00  0.00            
ATOM   1214  O   ALA X  78      22.704   2.925  17.181  0.00  0.00            
ATOM   1215  N   PRO X  79      24.863   2.974  16.489  0.00  0.00            
ATOM   1216  CD  PRO X  79      25.981   2.347  15.792  0.00  0.00            
ATOM   1217  HD2 PRO X  79      25.888   2.475  14.714  0.00  0.00            
ATOM   1218  HD3 PRO X  79      25.991   1.300  16.095  0.00  0.00            
ATOM   1219  CG  PRO X  79      27.270   3.064  16.269  0.00  0.00            
ATOM   1220  HG2 PRO X  79      27.919   3.057  15.393  0.00  0.00            
ATOM   1221  HG3 PRO X  79      27.761   2.574  17.111  0.00  0.00            
ATOM   1222  CB  PRO X  79      26.726   4.422  16.640  0.00  0.00            
ATOM   1223  HB2 PRO X  79      26.744   5.027  15.734  0.00  0.00            
ATOM   1224  HB3 PRO X  79      27.252   4.849  17.494  0.00  0.00            
ATOM   1225  CA  PRO X  79      25.283   4.269  17.068  0.00  0.00            
ATOM   1226  HA  PRO X  79      25.175   4.234  18.152  0.00  0.00            
ATOM   1227  C   PRO X  79      24.447   5.418  16.558  0.00  0.00            
ATOM   1228  O   PRO X  79      24.118   5.485  15.369  0.00  0.00            
ATOM   1229  N   GLY X  80      24.276   6.447  17.379  0.00  0.00            
ATOM   1230  H   GLY X  80      24.624   6.250  18.306  0.00  0.00            
ATOM   1231  CA  GLY X  80      23.512   7.705  17.146  0.00  0.00            
ATOM   1232  HA2 GLY X  80      23.718   8.353  17.998  0.00  0.00            
ATOM   1233  HA3 GLY X  80      23.908   8.237  16.281  0.00  0.00            
ATOM   1234  C   GLY X  80      22.007   7.549  17.046  0.00  0.00            
ATOM   1235  O   GLY X  80      21.310   8.545  16.995  0.00  0.00            
ATOM   1236  N   GLN X  81      21.528   6.310  16.947  0.00  0.00            
ATOM   1237  H   GLN X  81      22.113   5.494  17.053  0.00  0.00            
ATOM   1238  CA  GLN X  81      20.104   6.034  16.554  0.00  0.00            
ATOM   1239  HA  GLN X  81      19.769   6.850  15.915  0.00  0.00            
ATOM   1240  CB  GLN X  81      20.073   4.721  15.703  0.00  0.00            
ATOM   1241  HB2 GLN X  81      20.491   4.918  14.715  0.00  0.00            
ATOM   1242  HB3 GLN X  81      20.573   3.944  16.281  0.00  0.00            
ATOM   1243  CG  GLN X  81      18.688   4.072  15.473  0.00  0.00            
ATOM   1244  HG2 GLN X  81      18.718   3.063  15.061  0.00  0.00            
ATOM   1245  HG3 GLN X  81      18.144   4.060  16.417  0.00  0.00            
ATOM   1246  CD  GLN X  81      17.953   4.932  14.434  0.00  0.00            
ATOM   1247  OE1 GLN X  81      17.576   6.053  14.700  0.00  0.00            
ATOM   1248  NE2 GLN X  81      17.794   4.495  13.184  0.00  0.00            
ATOM   1249 HE21 GLN X  81      17.151   4.922  12.532  0.00  0.00            
ATOM   1250 HE22 GLN X  81      18.266   3.660  12.867  0.00  0.00            
ATOM   1251  C   GLN X  81      19.215   5.948  17.853  0.00  0.00            
ATOM   1252  O   GLN X  81      19.566   5.208  18.767  0.00  0.00            
ATOM   1253  N   THR X  82      18.066   6.551  17.850  0.00  0.00            
ATOM   1254  H   THR X  82      17.852   7.109  17.036  0.00  0.00            
ATOM   1255  CA  THR X  82      17.082   6.398  18.922  0.00  0.00            
ATOM   1256  HA  THR X  82      17.480   5.843  19.771  0.00  0.00            
ATOM   1257  CB  THR X  82      16.511   7.785  19.355  0.00  0.00            
ATOM   1258  HB  THR X  82      15.854   7.561  20.196  0.00  0.00            
ATOM   1259  CG2 THR X  82      17.669   8.744  19.864  0.00  0.00            
ATOM   1260 HG21 THR X  82      17.219   9.584  20.393  0.00  0.00            
ATOM   1261 HG22 THR X  82      18.423   8.159  20.389  0.00  0.00            
ATOM   1262 HG23 THR X  82      18.121   9.137  18.953  0.00  0.00            
ATOM   1263  OG1 THR X  82      15.762   8.418  18.315  0.00  0.00            
ATOM   1264  HG1 THR X  82      15.078   7.848  17.956  0.00  0.00            
ATOM   1265  C   THR X  82      15.955   5.445  18.504  0.00  0.00            
ATOM   1266  O   THR X  82      15.853   5.142  17.310  0.00  0.00            
ATOM   1267  N   GLY X  83      15.128   4.979  19.470  0.00  0.00            
ATOM   1268  H   GLY X  83      15.270   5.428  20.364  0.00  0.00            
ATOM   1269  CA  GLY X  83      14.075   3.967  19.313  0.00  0.00            
ATOM   1270  HA2 GLY X  83      13.184   4.453  18.915  0.00  0.00            
ATOM   1271  HA3 GLY X  83      14.377   3.075  18.765  0.00  0.00            
ATOM   1272  C   GLY X  83      13.701   3.324  20.662  0.00  0.00            
ATOM   1273  O   GLY X  83      14.538   3.310  21.528  0.00  0.00            
ATOM   1274  N   LYS X  84      12.587   2.657  20.789  0.00  0.00            
ATOM   1275  H   LYS X  84      11.926   2.663  20.025  0.00  0.00            
ATOM   1276  CA  LYS X  84      12.137   2.128  22.158  0.00  0.00            
ATOM   1277  HA  LYS X  84      12.063   2.882  22.942  0.00  0.00            
ATOM   1278  CB  LYS X  84      10.717   1.575  22.079  0.00  0.00            
ATOM   1279  HB2 LYS X  84      10.594   0.785  21.337  0.00  0.00            
ATOM   1280  HB3 LYS X  84      10.433   1.273  23.087  0.00  0.00            
ATOM   1281  CG  LYS X  84       9.735   2.616  21.657  0.00  0.00            
ATOM   1282  HG2 LYS X  84       9.964   3.124  20.721  0.00  0.00            
ATOM   1283  HG3 LYS X  84       8.757   2.167  21.483  0.00  0.00            
ATOM   1284  CD  LYS X  84       9.505   3.658  22.716  0.00  0.00            
ATOM   1285  HD2 LYS X  84       9.301   3.139  23.653  0.00  0.00            
ATOM   1286  HD3 LYS X  84      10.408   4.232  22.924  0.00  0.00            
ATOM   1287  CE  LYS X  84       8.372   4.634  22.405  0.00  0.00            
ATOM   1288  HE2 LYS X  84       8.529   5.109  21.437  0.00  0.00            
ATOM   1289  HE3 LYS X  84       7.485   4.010  22.299  0.00  0.00            
ATOM   1290  NZ  LYS X  84       8.108   5.813  23.345  0.00  0.00            
ATOM   1291  HZ1 LYS X  84       8.899   6.415  23.527  0.00  0.00            
ATOM   1292  HZ2 LYS X  84       7.399   6.395  22.923  0.00  0.00            
ATOM   1293  HZ3 LYS X  84       7.734   5.469  24.218  0.00  0.00            
ATOM   1294  C   LYS X  84      13.225   1.041  22.508  0.00  0.00            
ATOM   1295  O   LYS X  84      13.319   0.819  23.743  0.00  0.00            
ATOM   1296  N   ILE X  85      13.880   0.397  21.561  0.00  0.00            
ATOM   1297  H   ILE X  85      13.672   0.554  20.585  0.00  0.00            
ATOM   1298  CA  ILE X  85      14.933  -0.563  21.886  0.00  0.00            
ATOM   1299  HA  ILE X  85      14.649  -1.242  22.690  0.00  0.00            
ATOM   1300  CB  ILE X  85      15.142  -1.624  20.769  0.00  0.00            
ATOM   1301  HB  ILE X  85      15.398  -1.141  19.826  0.00  0.00            
ATOM   1302  CG2 ILE X  85      16.394  -2.455  21.103  0.00  0.00            
ATOM   1303 HG21 ILE X  85      16.534  -3.368  20.524  0.00  0.00            
ATOM   1304 HG22 ILE X  85      17.271  -1.816  20.997  0.00  0.00            
ATOM   1305 HG23 ILE X  85      16.371  -2.715  22.161  0.00  0.00            
ATOM   1306  CG1 ILE X  85      13.834  -2.349  20.439  0.00  0.00            
ATOM   1307 HG12 ILE X  85      13.163  -1.672  19.912  0.00  0.00            
ATOM   1308 HG13 ILE X  85      14.215  -3.093  19.739  0.00  0.00            
ATOM   1309  CD1 ILE X  85      13.175  -3.086  21.643  0.00  0.00            
ATOM   1310 HD11 ILE X  85      12.636  -3.932  21.216  0.00  0.00            
ATOM   1311 HD12 ILE X  85      13.918  -3.461  22.346  0.00  0.00            
ATOM   1312 HD13 ILE X  85      12.435  -2.433  22.106  0.00  0.00            
ATOM   1313  C   ILE X  85      16.208   0.138  22.389  0.00  0.00            
ATOM   1314  O   ILE X  85      16.718  -0.211  23.468  0.00  0.00            
ATOM   1315  N   ALA X  86      16.631   1.133  21.648  0.00  0.00            
ATOM   1316  H   ALA X  86      15.965   1.554  21.016  0.00  0.00            
ATOM   1317  CA  ALA X  86      17.878   1.916  21.998  0.00  0.00            
ATOM   1318  HA  ALA X  86      18.745   1.258  22.067  0.00  0.00            
ATOM   1319  CB  ALA X  86      18.291   2.879  20.866  0.00  0.00            
ATOM   1320  HB1 ALA X  86      19.212   3.409  21.111  0.00  0.00            
ATOM   1321  HB2 ALA X  86      18.334   2.342  19.919  0.00  0.00            
ATOM   1322  HB3 ALA X  86      17.525   3.633  20.687  0.00  0.00            
ATOM   1323  C   ALA X  86      17.729   2.736  23.292  0.00  0.00            
ATOM   1324  O   ALA X  86      18.636   2.853  24.032  0.00  0.00            
ATOM   1325  N   ASP X  87      16.572   3.255  23.502  0.00  0.00            
ATOM   1326  H   ASP X  87      15.886   3.291  22.761  0.00  0.00            
ATOM   1327  CA  ASP X  87      16.217   4.078  24.680  0.00  0.00            
ATOM   1328  HA  ASP X  87      17.004   4.793  24.921  0.00  0.00            
ATOM   1329  CB  ASP X  87      15.030   4.982  24.346  0.00  0.00            
ATOM   1330  HB2 ASP X  87      14.075   4.487  24.167  0.00  0.00            
ATOM   1331  HB3 ASP X  87      14.883   5.584  25.243  0.00  0.00            
ATOM   1332  CG  ASP X  87      15.186   5.938  23.161  0.00  0.00            
ATOM   1333  OD1 ASP X  87      16.224   5.939  22.484  0.00  0.00            
ATOM   1334  OD2 ASP X  87      14.124   6.538  22.841  0.00  0.00            
ATOM   1335  C   ASP X  87      15.991   3.379  25.991  0.00  0.00            
ATOM   1336  O   ASP X  87      16.649   3.729  26.982  0.00  0.00            
ATOM   1337  N   TYR X  88      15.368   2.209  25.984  0.00  0.00            
ATOM   1338  H   TYR X  88      15.116   1.752  25.120  0.00  0.00            
ATOM   1339  CA  TYR X  88      14.912   1.621  27.229  0.00  0.00            
ATOM   1340  HA  TYR X  88      15.308   2.166  28.085  0.00  0.00            
ATOM   1341  CB  TYR X  88      13.383   1.791  27.272  0.00  0.00            
ATOM   1342  HB2 TYR X  88      12.957   1.319  26.387  0.00  0.00            
ATOM   1343  HB3 TYR X  88      12.938   1.327  28.152  0.00  0.00            
ATOM   1344  CG  TYR X  88      12.775   3.229  27.165  0.00  0.00            
ATOM   1345  CD1 TYR X  88      13.295   4.303  27.922  0.00  0.00            
ATOM   1346  HD1 TYR X  88      14.219   4.175  28.468  0.00  0.00            
ATOM   1347  CE1 TYR X  88      12.662   5.536  28.014  0.00  0.00            
ATOM   1348  HE1 TYR X  88      12.945   6.280  28.743  0.00  0.00            
ATOM   1349  CZ  TYR X  88      11.493   5.779  27.288  0.00  0.00            
ATOM   1350  OH  TYR X  88      10.854   6.935  27.533  0.00  0.00            
ATOM   1351  HH  TYR X  88      11.477   7.661  27.611  0.00  0.00            
ATOM   1352  CE2 TYR X  88      10.966   4.788  26.401  0.00  0.00            
ATOM   1353  HE2 TYR X  88      10.113   4.961  25.761  0.00  0.00            
ATOM   1354  CD2 TYR X  88      11.614   3.507  26.431  0.00  0.00            
ATOM   1355  HD2 TYR X  88      11.153   2.641  25.979  0.00  0.00            
ATOM   1356  C   TYR X  88      15.240   0.154  27.339  0.00  0.00            
ATOM   1357  O   TYR X  88      14.730  -0.451  28.272  0.00  0.00            
ATOM   1358  N   ASN X  89      16.041  -0.431  26.447  0.00  0.00            
ATOM   1359  H   ASN X  89      16.355   0.241  25.762  0.00  0.00            
ATOM   1360  CA  ASN X  89      16.396  -1.809  26.506  0.00  0.00            
ATOM   1361  HA  ASN X  89      16.297  -2.150  27.537  0.00  0.00            
ATOM   1362  CB  ASN X  89      15.469  -2.734  25.607  0.00  0.00            
ATOM   1363  HB2 ASN X  89      15.571  -2.537  24.540  0.00  0.00            
ATOM   1364  HB3 ASN X  89      15.765  -3.769  25.782  0.00  0.00            
ATOM   1365  CG  ASN X  89      14.048  -2.577  25.982  0.00  0.00            
ATOM   1366  OD1 ASN X  89      13.429  -3.429  26.493  0.00  0.00            
ATOM   1367  ND2 ASN X  89      13.352  -1.512  25.645  0.00  0.00            
ATOM   1368 HD21 ASN X  89      12.495  -1.389  26.165  0.00  0.00            
ATOM   1369 HD22 ASN X  89      13.676  -0.869  24.937  0.00  0.00            
ATOM   1370  C   ASN X  89      17.904  -2.088  26.321  0.00  0.00            
ATOM   1371  O   ASN X  89      18.575  -2.559  27.247  0.00  0.00            
ATOM   1372  N   TYR X  90      18.441  -1.807  25.091  0.00  0.00            
ATOM   1373  H   TYR X  90      17.881  -1.364  24.377  0.00  0.00            
ATOM   1374  CA  TYR X  90      19.860  -2.089  24.775  0.00  0.00            
ATOM   1375  HA  TYR X  90      20.446  -2.087  25.694  0.00  0.00            
ATOM   1376  CB  TYR X  90      19.978  -3.473  24.077  0.00  0.00            
ATOM   1377  HB2 TYR X  90      19.576  -4.225  24.755  0.00  0.00            
ATOM   1378  HB3 TYR X  90      19.391  -3.525  23.160  0.00  0.00            
ATOM   1379  CG  TYR X  90      21.462  -3.785  23.792  0.00  0.00            
ATOM   1380  CD1 TYR X  90      22.297  -4.006  24.864  0.00  0.00            
ATOM   1381  HD1 TYR X  90      21.915  -4.123  25.868  0.00  0.00            
ATOM   1382  CE1 TYR X  90      23.695  -4.142  24.734  0.00  0.00            
ATOM   1383  HE1 TYR X  90      24.348  -4.292  25.581  0.00  0.00            
ATOM   1384  CZ  TYR X  90      24.220  -4.206  23.392  0.00  0.00            
ATOM   1385  OH  TYR X  90      25.539  -4.652  23.203  0.00  0.00            
ATOM   1386  HH  TYR X  90      25.926  -5.275  23.822  0.00  0.00            
ATOM   1387  CE2 TYR X  90      23.369  -4.006  22.281  0.00  0.00            
ATOM   1388  HE2 TYR X  90      23.799  -4.019  21.291  0.00  0.00            
ATOM   1389  CD2 TYR X  90      21.987  -3.841  22.467  0.00  0.00            
ATOM   1390  HD2 TYR X  90      21.335  -3.608  21.638  0.00  0.00            
ATOM   1391  C   TYR X  90      20.395  -0.936  23.976  0.00  0.00            
ATOM   1392  O   TYR X  90      19.926  -0.602  22.919  0.00  0.00            
ATOM   1393  N   LYS X  91      21.401  -0.272  24.515  0.00  0.00            
ATOM   1394  H   LYS X  91      21.652  -0.490  25.469  0.00  0.00            
ATOM   1395  CA  LYS X  91      22.047   0.894  23.969  0.00  0.00            
ATOM   1396  HA  LYS X  91      21.491   1.101  23.055  0.00  0.00            
ATOM   1397  CB  LYS X  91      21.863   2.165  24.817  0.00  0.00            
ATOM   1398  HB2 LYS X  91      20.828   2.319  25.120  0.00  0.00            
ATOM   1399  HB3 LYS X  91      22.513   1.913  25.655  0.00  0.00            
ATOM   1400  CG  LYS X  91      22.426   3.473  24.275  0.00  0.00            
ATOM   1401  HG2 LYS X  91      22.394   4.282  25.006  0.00  0.00            
ATOM   1402  HG3 LYS X  91      23.469   3.292  24.014  0.00  0.00            
ATOM   1403  CD  LYS X  91      21.806   3.906  22.959  0.00  0.00            
ATOM   1404  HD2 LYS X  91      22.015   3.064  22.298  0.00  0.00            
ATOM   1405  HD3 LYS X  91      20.720   4.004  22.978  0.00  0.00            
ATOM   1406  CE  LYS X  91      22.290   5.264  22.519  0.00  0.00            
ATOM   1407  HE2 LYS X  91      22.062   6.041  23.249  0.00  0.00            
ATOM   1408  HE3 LYS X  91      23.373   5.143  22.482  0.00  0.00            
ATOM   1409  NZ  LYS X  91      21.623   5.689  21.288  0.00  0.00            
ATOM   1410  HZ1 LYS X  91      21.971   5.071  20.568  0.00  0.00            
ATOM   1411  HZ2 LYS X  91      20.614   5.717  21.325  0.00  0.00            
ATOM   1412  HZ3 LYS X  91      22.004   6.595  21.057  0.00  0.00            
ATOM   1413  C   LYS X  91      23.504   0.580  23.637  0.00  0.00            
ATOM   1414  O   LYS X  91      24.261   0.216  24.565  0.00  0.00            
ATOM   1415  N   LEU X  92      23.928   0.765  22.362  0.00  0.00            
ATOM   1416  H   LEU X  92      23.268   1.113  21.682  0.00  0.00            
ATOM   1417  CA  LEU X  92      25.337   1.090  21.943  0.00  0.00            
ATOM   1418  HA  LEU X  92      25.927   0.335  22.463  0.00  0.00            
ATOM   1419  CB  LEU X  92      25.571   0.963  20.427  0.00  0.00            
ATOM   1420  HB2 LEU X  92      24.938   1.785  20.093  0.00  0.00            
ATOM   1421  HB3 LEU X  92      26.622   1.221  20.289  0.00  0.00            
ATOM   1422  CG  LEU X  92      25.023  -0.322  19.835  0.00  0.00            
ATOM   1423  HG  LEU X  92      23.934  -0.365  19.844  0.00  0.00            
ATOM   1424  CD1 LEU X  92      25.659  -0.364  18.481  0.00  0.00            
ATOM   1425 HD11 LEU X  92      25.612  -1.377  18.081  0.00  0.00            
ATOM   1426 HD12 LEU X  92      25.247   0.416  17.840  0.00  0.00            
ATOM   1427 HD13 LEU X  92      26.736  -0.202  18.526  0.00  0.00            
ATOM   1428  CD2 LEU X  92      25.525  -1.499  20.711  0.00  0.00            
ATOM   1429 HD21 LEU X  92      25.438  -2.492  20.269  0.00  0.00            
ATOM   1430 HD22 LEU X  92      26.594  -1.431  20.910  0.00  0.00            
ATOM   1431 HD23 LEU X  92      24.878  -1.576  21.586  0.00  0.00            
ATOM   1432  C   LEU X  92      25.795   2.532  22.325  0.00  0.00            
ATOM   1433  O   LEU X  92      25.072   3.515  22.169  0.00  0.00            
ATOM   1434  N   PRO X  93      27.064   2.730  22.624  0.00  0.00            
ATOM   1435  CD  PRO X  93      28.006   1.600  22.953  0.00  0.00            
ATOM   1436  HD2 PRO X  93      28.063   0.809  22.205  0.00  0.00            
ATOM   1437  HD3 PRO X  93      27.719   1.139  23.899  0.00  0.00            
ATOM   1438  CG  PRO X  93      29.301   2.423  23.205  0.00  0.00            
ATOM   1439  HG2 PRO X  93      29.830   2.348  22.255  0.00  0.00            
ATOM   1440  HG3 PRO X  93      29.889   2.048  24.043  0.00  0.00            
ATOM   1441  CB  PRO X  93      28.962   3.921  23.478  0.00  0.00            
ATOM   1442  HB2 PRO X  93      29.721   4.640  23.170  0.00  0.00            
ATOM   1443  HB3 PRO X  93      28.660   4.169  24.496  0.00  0.00            
ATOM   1444  CA  PRO X  93      27.698   4.049  22.574  0.00  0.00            
ATOM   1445  HA  PRO X  93      26.952   4.732  22.980  0.00  0.00            
ATOM   1446  C   PRO X  93      28.035   4.666  21.212  0.00  0.00            
ATOM   1447  O   PRO X  93      28.279   3.911  20.222  0.00  0.00            
ATOM   1448  N   ASP X  94      27.937   6.008  21.178  0.00  0.00            
ATOM   1449  H   ASP X  94      27.416   6.461  21.916  0.00  0.00            
ATOM   1450  CA  ASP X  94      28.273   6.830  20.022  0.00  0.00            
ATOM   1451  HA  ASP X  94      27.505   6.646  19.271  0.00  0.00            
ATOM   1452  CB  ASP X  94      27.951   8.286  20.413  0.00  0.00            
ATOM   1453  HB2 ASP X  94      28.633   8.608  21.200  0.00  0.00            
ATOM   1454  HB3 ASP X  94      28.158   8.902  19.538  0.00  0.00            
ATOM   1455  CG  ASP X  94      26.460   8.601  20.697  0.00  0.00            
ATOM   1456  OD1 ASP X  94      25.716   7.662  21.039  0.00  0.00            
ATOM   1457  OD2 ASP X  94      25.994   9.735  20.609  0.00  0.00            
ATOM   1458  C   ASP X  94      29.675   6.619  19.540  0.00  0.00            
ATOM   1459  O   ASP X  94      29.931   7.084  18.437  0.00  0.00            
ATOM   1460  N   ASP X  95      30.517   5.889  20.311  0.00  0.00            
ATOM   1461  H   ASP X  95      30.251   5.745  21.275  0.00  0.00            
ATOM   1462  CA  ASP X  95      31.854   5.507  19.908  0.00  0.00            
ATOM   1463  HA  ASP X  95      31.982   5.775  18.859  0.00  0.00            
ATOM   1464  CB  ASP X  95      32.903   6.312  20.663  0.00  0.00            
ATOM   1465  HB2 ASP X  95      33.905   6.139  20.270  0.00  0.00            
ATOM   1466  HB3 ASP X  95      32.732   7.389  20.645  0.00  0.00            
ATOM   1467  CG  ASP X  95      33.050   5.917  22.145  0.00  0.00            
ATOM   1468  OD1 ASP X  95      34.208   5.754  22.621  0.00  0.00            
ATOM   1469  OD2 ASP X  95      31.984   5.701  22.780  0.00  0.00            
ATOM   1470  C   ASP X  95      32.210   3.981  19.892  0.00  0.00            
ATOM   1471  O   ASP X  95      33.347   3.485  19.974  0.00  0.00            
ATOM   1472  N   PHE X  96      31.088   3.222  19.714  0.00  0.00            
ATOM   1473  H   PHE X  96      30.149   3.579  19.820  0.00  0.00            
ATOM   1474  CA  PHE X  96      31.142   1.760  19.584  0.00  0.00            
ATOM   1475  HA  PHE X  96      31.493   1.420  20.559  0.00  0.00            
ATOM   1476  CB  PHE X  96      29.756   1.239  19.395  0.00  0.00            
ATOM   1477  HB2 PHE X  96      29.234   1.481  20.320  0.00  0.00            
ATOM   1478  HB3 PHE X  96      29.237   1.761  18.591  0.00  0.00            
ATOM   1479  CG  PHE X  96      29.526  -0.274  19.211  0.00  0.00            
ATOM   1480  CD1 PHE X  96      29.727  -1.178  20.288  0.00  0.00            
ATOM   1481  HD1 PHE X  96      30.059  -0.815  21.249  0.00  0.00            
ATOM   1482  CE1 PHE X  96      29.476  -2.562  20.142  0.00  0.00            
ATOM   1483  HE1 PHE X  96      29.425  -3.161  21.039  0.00  0.00            
ATOM   1484  CZ  PHE X  96      29.196  -3.062  18.855  0.00  0.00            
ATOM   1485  HZ  PHE X  96      29.054  -4.130  18.787  0.00  0.00            
ATOM   1486  CE2 PHE X  96      29.076  -2.173  17.725  0.00  0.00            
ATOM   1487  HE2 PHE X  96      28.945  -2.533  16.715  0.00  0.00            
ATOM   1488  CD2 PHE X  96      29.199  -0.792  17.921  0.00  0.00            
ATOM   1489  HD2 PHE X  96      29.096  -0.136  17.070  0.00  0.00            
ATOM   1490  C   PHE X  96      31.933   1.211  18.352  0.00  0.00            
ATOM   1491  O   PHE X  96      32.151   1.870  17.352  0.00  0.00            
ATOM   1492  N   THR X  97      32.464  -0.044  18.468  0.00  0.00            
ATOM   1493  H   THR X  97      32.274  -0.521  19.338  0.00  0.00            
ATOM   1494  CA  THR X  97      33.339  -0.683  17.518  0.00  0.00            
ATOM   1495  HA  THR X  97      32.912  -0.495  16.533  0.00  0.00            
ATOM   1496  CB  THR X  97      34.783  -0.139  17.658  0.00  0.00            
ATOM   1497  HB  THR X  97      35.020  -0.000  18.713  0.00  0.00            
ATOM   1498  CG2 THR X  97      35.970  -0.917  17.067  0.00  0.00            
ATOM   1499 HG21 THR X  97      36.140  -1.798  17.687  0.00  0.00            
ATOM   1500 HG22 THR X  97      35.701  -1.344  16.101  0.00  0.00            
ATOM   1501 HG23 THR X  97      36.901  -0.383  16.875  0.00  0.00            
ATOM   1502  OG1 THR X  97      34.824   1.087  16.956  0.00  0.00            
ATOM   1503  HG1 THR X  97      34.118   1.679  17.227  0.00  0.00            
ATOM   1504  C   THR X  97      33.334  -2.165  17.748  0.00  0.00            
ATOM   1505  O   THR X  97      33.533  -2.598  18.864  0.00  0.00            
ATOM   1506  N   GLY X  98      32.856  -2.893  16.721  0.00  0.00            
ATOM   1507  H   GLY X  98      32.850  -2.529  15.779  0.00  0.00            
ATOM   1508  CA  GLY X  98      32.348  -4.237  16.987  0.00  0.00            
ATOM   1509  HA2 GLY X  98      33.135  -4.972  17.161  0.00  0.00            
ATOM   1510  HA3 GLY X  98      31.658  -4.358  17.822  0.00  0.00            
ATOM   1511  C   GLY X  98      31.479  -4.706  15.741  0.00  0.00            
ATOM   1512  O   GLY X  98      31.557  -4.016  14.650  0.00  0.00            
ATOM   1513  N   CYX X  99      30.642  -5.758  15.928  0.00  0.00            
ATOM   1514  H   CYX X  99      30.680  -6.262  16.802  0.00  0.00            
ATOM   1515  CA  CYX X  99      29.804  -6.302  14.867  0.00  0.00            
ATOM   1516  HA  CYX X  99      29.654  -5.556  14.086  0.00  0.00            
ATOM   1517  CB  CYX X  99      30.443  -7.547  14.194  0.00  0.00            
ATOM   1518  HB2 CYX X  99      30.629  -8.190  15.054  0.00  0.00            
ATOM   1519  HB3 CYX X  99      29.672  -7.936  13.529  0.00  0.00            
ATOM   1520  SG  CYX X  99      32.007  -7.233  13.352  0.00  0.00            
ATOM   1521  C   CYX X  99      28.359  -6.615  15.401  0.00  0.00            
ATOM   1522  O   CYX X  99      28.266  -7.350  16.421  0.00  0.00            
ATOM   1523  N   VAL X 100      27.288  -6.229  14.665  0.00  0.00            
ATOM   1524  H   VAL X 100      27.388  -5.834  13.741  0.00  0.00            
ATOM   1525  CA  VAL X 100      25.923  -6.708  14.972  0.00  0.00            
ATOM   1526  HA  VAL X 100      25.837  -7.063  15.999  0.00  0.00            
ATOM   1527  CB  VAL X 100      25.012  -5.526  14.855  0.00  0.00            
ATOM   1528  HB  VAL X 100      25.169  -5.178  13.835  0.00  0.00            
ATOM   1529  CG1 VAL X 100      23.511  -5.896  15.002  0.00  0.00            
ATOM   1530 HG11 VAL X 100      23.336  -6.608  15.809  0.00  0.00            
ATOM   1531 HG12 VAL X 100      22.910  -5.022  15.254  0.00  0.00            
ATOM   1532 HG13 VAL X 100      23.070  -6.482  14.196  0.00  0.00            
ATOM   1533  CG2 VAL X 100      25.315  -4.307  15.724  0.00  0.00            
ATOM   1534 HG21 VAL X 100      24.643  -3.470  15.535  0.00  0.00            
ATOM   1535 HG22 VAL X 100      25.177  -4.456  16.795  0.00  0.00            
ATOM   1536 HG23 VAL X 100      26.344  -4.030  15.494  0.00  0.00            
ATOM   1537  C   VAL X 100      25.558  -7.776  13.973  0.00  0.00            
ATOM   1538  O   VAL X 100      25.818  -7.656  12.750  0.00  0.00            
ATOM   1539  N   ILE X 101      24.913  -8.895  14.357  0.00  0.00            
ATOM   1540  H   ILE X 101      24.666  -8.945  15.335  0.00  0.00            
ATOM   1541  CA  ILE X 101      24.575 -10.032  13.517  0.00  0.00            
ATOM   1542  HA  ILE X 101      24.589  -9.644  12.499  0.00  0.00            
ATOM   1543  CB  ILE X 101      25.584 -11.221  13.657  0.00  0.00            
ATOM   1544  HB  ILE X 101      25.427 -11.647  14.648  0.00  0.00            
ATOM   1545  CG2 ILE X 101      25.394 -12.209  12.635  0.00  0.00            
ATOM   1546 HG21 ILE X 101      24.437 -12.731  12.632  0.00  0.00            
ATOM   1547 HG22 ILE X 101      25.552 -11.796  11.638  0.00  0.00            
ATOM   1548 HG23 ILE X 101      26.170 -12.974  12.632  0.00  0.00            
ATOM   1549  CG1 ILE X 101      27.103 -10.878  13.658  0.00  0.00            
ATOM   1550 HG12 ILE X 101      27.702 -11.611  13.117  0.00  0.00            
ATOM   1551 HG13 ILE X 101      27.423 -10.081  12.987  0.00  0.00            
ATOM   1552  CD1 ILE X 101      27.808 -10.747  14.959  0.00  0.00            
ATOM   1553 HD11 ILE X 101      27.888 -11.745  15.390  0.00  0.00            
ATOM   1554 HD12 ILE X 101      28.772 -10.303  14.712  0.00  0.00            
ATOM   1555 HD13 ILE X 101      27.242 -10.051  15.579  0.00  0.00            
ATOM   1556  C   ILE X 101      23.092 -10.352  13.803  0.00  0.00            
ATOM   1557  O   ILE X 101      22.739 -10.416  14.974  0.00  0.00            
ATOM   1558  N   ALA X 102      22.280 -10.537  12.795  0.00  0.00            
ATOM   1559  H   ALA X 102      22.585 -10.469  11.834  0.00  0.00            
ATOM   1560  CA  ALA X 102      20.890 -10.993  13.030  0.00  0.00            
ATOM   1561  HA  ALA X 102      20.800 -11.349  14.056  0.00  0.00            
ATOM   1562  CB  ALA X 102      19.891  -9.916  12.824  0.00  0.00            
ATOM   1563  HB1 ALA X 102      18.930 -10.232  13.229  0.00  0.00            
ATOM   1564  HB2 ALA X 102      20.152  -8.960  13.278  0.00  0.00            
ATOM   1565  HB3 ALA X 102      19.711  -9.803  11.754  0.00  0.00            
ATOM   1566  C   ALA X 102      20.431 -12.139  12.139  0.00  0.00            
ATOM   1567  O   ALA X 102      20.902 -12.316  10.999  0.00  0.00            
ATOM   1568  N   TRP X 103      19.693 -13.116  12.649  0.00  0.00            
ATOM   1569  H   TRP X 103      19.230 -12.992  13.538  0.00  0.00            
ATOM   1570  CA  TRP X 103      19.101 -14.182  11.824  0.00  0.00            
ATOM   1571  HA  TRP X 103      18.967 -13.792  10.815  0.00  0.00            
ATOM   1572  CB  TRP X 103      20.002 -15.454  11.823  0.00  0.00            
ATOM   1573  HB2 TRP X 103      19.667 -16.006  10.946  0.00  0.00            
ATOM   1574  HB3 TRP X 103      20.993 -15.042  11.629  0.00  0.00            
ATOM   1575  CG  TRP X 103      20.126 -16.289  12.977  0.00  0.00            
ATOM   1576  CD1 TRP X 103      19.562 -17.469  13.141  0.00  0.00            
ATOM   1577  HD1 TRP X 103      19.014 -17.987  12.367  0.00  0.00            
ATOM   1578  NE1 TRP X 103      19.810 -17.995  14.389  0.00  0.00            
ATOM   1579  HE1 TRP X 103      19.512 -18.910  14.695  0.00  0.00            
ATOM   1580  CE2 TRP X 103      20.623 -17.139  15.130  0.00  0.00            
ATOM   1581  CZ2 TRP X 103      21.166 -17.240  16.399  0.00  0.00            
ATOM   1582  HZ2 TRP X 103      20.946 -18.068  17.057  0.00  0.00            
ATOM   1583  CH2 TRP X 103      21.976 -16.166  16.858  0.00  0.00            
ATOM   1584  HH2 TRP X 103      22.407 -16.266  17.843  0.00  0.00            
ATOM   1585  CZ3 TRP X 103      22.175 -15.074  15.967  0.00  0.00            
ATOM   1586  HZ3 TRP X 103      22.834 -14.259  16.228  0.00  0.00            
ATOM   1587  CE3 TRP X 103      21.631 -14.998  14.735  0.00  0.00            
ATOM   1588  HE3 TRP X 103      21.961 -14.224  14.058  0.00  0.00            
ATOM   1589  CD2 TRP X 103      20.773 -16.009  14.233  0.00  0.00            
ATOM   1590  C   TRP X 103      17.660 -14.608  12.294  0.00  0.00            
ATOM   1591  O   TRP X 103      17.332 -14.424  13.457  0.00  0.00            
ATOM   1592  N   ASN X 104      16.850 -15.134  11.364  0.00  0.00            
ATOM   1593  H   ASN X 104      17.236 -15.353  10.456  0.00  0.00            
ATOM   1594  CA  ASN X 104      15.444 -15.425  11.689  0.00  0.00            
ATOM   1595  HA  ASN X 104      15.148 -14.622  12.364  0.00  0.00            
ATOM   1596  CB  ASN X 104      14.627 -15.348  10.430  0.00  0.00            
ATOM   1597  HB2 ASN X 104      14.835 -14.416   9.905  0.00  0.00            
ATOM   1598  HB3 ASN X 104      14.957 -16.117   9.731  0.00  0.00            
ATOM   1599  CG  ASN X 104      13.155 -15.500  10.754  0.00  0.00            
ATOM   1600  OD1 ASN X 104      12.709 -16.608  10.802  0.00  0.00            
ATOM   1601  ND2 ASN X 104      12.420 -14.474  10.944  0.00  0.00            
ATOM   1602 HD21 ASN X 104      11.437 -14.693  11.027  0.00  0.00            
ATOM   1603 HD22 ASN X 104      12.794 -13.536  10.946  0.00  0.00            
ATOM   1604  C   ASN X 104      15.147 -16.696  12.423  0.00  0.00            
ATOM   1605  O   ASN X 104      15.662 -17.809  12.178  0.00  0.00            
ATOM   1606  N   SER X 105      14.160 -16.536  13.370  0.00  0.00            
ATOM   1607  H   SER X 105      13.581 -15.708  13.374  0.00  0.00            
ATOM   1608  CA  SER X 105      13.808 -17.598  14.291  0.00  0.00            
ATOM   1609  HA  SER X 105      14.132 -18.536  13.840  0.00  0.00            
ATOM   1610  CB  SER X 105      14.592 -17.472  15.641  0.00  0.00            
ATOM   1611  HB2 SER X 105      14.591 -18.408  16.198  0.00  0.00            
ATOM   1612  HB3 SER X 105      15.575 -17.097  15.355  0.00  0.00            
ATOM   1613  OG  SER X 105      14.021 -16.487  16.532  0.00  0.00            
ATOM   1614  HG  SER X 105      14.029 -16.859  17.417  0.00  0.00            
ATOM   1615  C   SER X 105      12.353 -17.916  14.431  0.00  0.00            
ATOM   1616  O   SER X 105      11.961 -18.700  15.361  0.00  0.00            
ATOM   1617  N   ASN X 106      11.472 -17.620  13.510  0.00  0.00            
ATOM   1618  H   ASN X 106      11.799 -17.181  12.661  0.00  0.00            
ATOM   1619  CA  ASN X 106      10.008 -17.841  13.505  0.00  0.00            
ATOM   1620  HA  ASN X 106       9.567 -17.250  14.307  0.00  0.00            
ATOM   1621  CB  ASN X 106       9.607 -17.178  12.177  0.00  0.00            
ATOM   1622  HB2 ASN X 106      10.045 -16.184  12.089  0.00  0.00            
ATOM   1623  HB3 ASN X 106      10.060 -17.699  11.334  0.00  0.00            
ATOM   1624  CG  ASN X 106       8.119 -17.044  12.055  0.00  0.00            
ATOM   1625  OD1 ASN X 106       7.428 -16.699  12.978  0.00  0.00            
ATOM   1626  ND2 ASN X 106       7.673 -17.264  10.813  0.00  0.00            
ATOM   1627 HD21 ASN X 106       6.669 -17.167  10.771  0.00  0.00            
ATOM   1628 HD22 ASN X 106       8.276 -17.165  10.009  0.00  0.00            
ATOM   1629  C   ASN X 106       9.682 -19.284  13.610  0.00  0.00            
ATOM   1630  O   ASN X 106       8.686 -19.652  14.131  0.00  0.00            
ATOM   1631  N   ASN X 107      10.586 -20.163  13.244  0.00  0.00            
ATOM   1632  H   ASN X 107      11.390 -19.769  12.777  0.00  0.00            
ATOM   1633  CA  ASN X 107      10.657 -21.615  13.407  0.00  0.00            
ATOM   1634  HA  ASN X 107       9.767 -22.058  12.960  0.00  0.00            
ATOM   1635  CB  ASN X 107      11.748 -22.181  12.516  0.00  0.00            
ATOM   1636  HB2 ASN X 107      11.895 -23.217  12.818  0.00  0.00            
ATOM   1637  HB3 ASN X 107      11.423 -22.157  11.475  0.00  0.00            
ATOM   1638  CG  ASN X 107      13.081 -21.543  12.576  0.00  0.00            
ATOM   1639  OD1 ASN X 107      13.588 -20.893  13.496  0.00  0.00            
ATOM   1640  ND2 ASN X 107      13.794 -21.767  11.475  0.00  0.00            
ATOM   1641 HD21 ASN X 107      14.781 -21.588  11.590  0.00  0.00            
ATOM   1642 HD22 ASN X 107      13.367 -22.399  10.813  0.00  0.00            
ATOM   1643  C   ASN X 107      10.854 -22.174  14.859  0.00  0.00            
ATOM   1644  O   ASN X 107      10.758 -23.447  15.087  0.00  0.00            
ATOM   1645  N   LEU X 108      11.196 -21.392  15.846  0.00  0.00            
ATOM   1646  H   LEU X 108      11.310 -20.395  15.730  0.00  0.00            
ATOM   1647  CA  LEU X 108      11.508 -21.899  17.201  0.00  0.00            
ATOM   1648  HA  LEU X 108      11.092 -22.904  17.275  0.00  0.00            
ATOM   1649  CB  LEU X 108      13.064 -21.943  17.339  0.00  0.00            
ATOM   1650  HB2 LEU X 108      13.443 -20.947  17.109  0.00  0.00            
ATOM   1651  HB3 LEU X 108      13.412 -22.207  18.338  0.00  0.00            
ATOM   1652  CG  LEU X 108      13.855 -22.896  16.395  0.00  0.00            
ATOM   1653  HG  LEU X 108      13.495 -22.746  15.377  0.00  0.00            
ATOM   1654  CD1 LEU X 108      15.330 -22.460  16.510  0.00  0.00            
ATOM   1655 HD11 LEU X 108      15.500 -21.412  16.262  0.00  0.00            
ATOM   1656 HD12 LEU X 108      15.679 -22.533  17.540  0.00  0.00            
ATOM   1657 HD13 LEU X 108      16.001 -22.994  15.838  0.00  0.00            
ATOM   1658  CD2 LEU X 108      13.788 -24.385  16.650  0.00  0.00            
ATOM   1659 HD21 LEU X 108      14.258 -24.733  17.570  0.00  0.00            
ATOM   1660 HD22 LEU X 108      12.784 -24.807  16.681  0.00  0.00            
ATOM   1661 HD23 LEU X 108      14.098 -25.016  15.816  0.00  0.00            
ATOM   1662  C   LEU X 108      10.994 -20.931  18.352  0.00  0.00            
ATOM   1663  O   LEU X 108      10.745 -21.408  19.415  0.00  0.00            
ATOM   1664  N   ASP X 109      10.859 -19.632  18.080  0.00  0.00            
ATOM   1665  H   ASP X 109      10.914 -19.350  17.111  0.00  0.00            
ATOM   1666  CA  ASP X 109      10.687 -18.588  19.138  0.00  0.00            
ATOM   1667  HA  ASP X 109      10.815 -19.058  20.114  0.00  0.00            
ATOM   1668  CB  ASP X 109      11.753 -17.521  18.952  0.00  0.00            
ATOM   1669  HB2 ASP X 109      11.932 -17.219  17.921  0.00  0.00            
ATOM   1670  HB3 ASP X 109      11.396 -16.602  19.417  0.00  0.00            
ATOM   1671  CG  ASP X 109      13.095 -17.877  19.555  0.00  0.00            
ATOM   1672  OD1 ASP X 109      13.276 -18.630  20.555  0.00  0.00            
ATOM   1673  OD2 ASP X 109      14.077 -17.472  18.886  0.00  0.00            
ATOM   1674  C   ASP X 109       9.291 -18.009  19.089  0.00  0.00            
ATOM   1675  O   ASP X 109       8.814 -17.358  20.041  0.00  0.00            
ATOM   1676  N   SER X 110       8.546 -18.193  17.985  0.00  0.00            
ATOM   1677  H   SER X 110       9.066 -18.623  17.234  0.00  0.00            
ATOM   1678  CA  SER X 110       7.019 -18.041  17.845  0.00  0.00            
ATOM   1679  HA  SER X 110       6.700 -17.272  18.549  0.00  0.00            
ATOM   1680  CB  SER X 110       6.579 -17.666  16.411  0.00  0.00            
ATOM   1681  HB2 SER X 110       5.584 -17.223  16.447  0.00  0.00            
ATOM   1682  HB3 SER X 110       7.275 -16.953  15.969  0.00  0.00            
ATOM   1683  OG  SER X 110       6.598 -18.850  15.649  0.00  0.00            
ATOM   1684  HG  SER X 110       7.308 -18.790  15.007  0.00  0.00            
ATOM   1685  C   SER X 110       6.346 -19.391  18.246  0.00  0.00            
ATOM   1686  O   SER X 110       6.908 -20.497  18.166  0.00  0.00            
ATOM   1687  N   LYS X 111       5.148 -19.291  18.739  0.00  0.00            
ATOM   1688  H   LYS X 111       4.724 -18.384  18.603  0.00  0.00            
ATOM   1689  CA  LYS X 111       4.355 -20.402  19.288  0.00  0.00            
ATOM   1690  HA  LYS X 111       4.628 -21.296  18.728  0.00  0.00            
ATOM   1691  CB  LYS X 111       4.605 -20.792  20.790  0.00  0.00            
ATOM   1692  HB2 LYS X 111       4.327 -19.931  21.397  0.00  0.00            
ATOM   1693  HB3 LYS X 111       3.765 -21.358  21.192  0.00  0.00            
ATOM   1694  CG  LYS X 111       5.931 -21.430  21.117  0.00  0.00            
ATOM   1695  HG2 LYS X 111       6.154 -22.317  20.523  0.00  0.00            
ATOM   1696  HG3 LYS X 111       6.775 -20.794  20.851  0.00  0.00            
ATOM   1697  CD  LYS X 111       6.013 -21.756  22.608  0.00  0.00            
ATOM   1698  HD2 LYS X 111       5.887 -20.863  23.222  0.00  0.00            
ATOM   1699  HD3 LYS X 111       5.112 -22.342  22.790  0.00  0.00            
ATOM   1700  CE  LYS X 111       7.376 -22.382  22.861  0.00  0.00            
ATOM   1701  HE2 LYS X 111       7.437 -23.229  22.177  0.00  0.00            
ATOM   1702  HE3 LYS X 111       8.147 -21.684  22.536  0.00  0.00            
ATOM   1703  NZ  LYS X 111       7.492 -22.661  24.307  0.00  0.00            
ATOM   1704  HZ1 LYS X 111       7.384 -21.810  24.839  0.00  0.00            
ATOM   1705  HZ2 LYS X 111       6.742 -23.283  24.573  0.00  0.00            
ATOM   1706  HZ3 LYS X 111       8.332 -23.013  24.744  0.00  0.00            
ATOM   1707  C   LYS X 111       2.840 -20.204  19.060  0.00  0.00            
ATOM   1708  O   LYS X 111       2.411 -19.041  19.101  0.00  0.00            
ATOM   1709  N   VAL X 112       2.090 -21.245  18.783  0.00  0.00            
ATOM   1710  H   VAL X 112       2.520 -22.157  18.726  0.00  0.00            
ATOM   1711  CA  VAL X 112       0.612 -21.124  18.547  0.00  0.00            
ATOM   1712  HA  VAL X 112       0.534 -20.603  17.592  0.00  0.00            
ATOM   1713  CB  VAL X 112       0.069 -22.558  18.469  0.00  0.00            
ATOM   1714  HB  VAL X 112       0.452 -23.201  19.261  0.00  0.00            
ATOM   1715  CG1 VAL X 112      -1.428 -22.615  18.314  0.00  0.00            
ATOM   1716 HG11 VAL X 112      -1.731 -23.660  18.247  0.00  0.00            
ATOM   1717 HG12 VAL X 112      -1.914 -22.133  19.163  0.00  0.00            
ATOM   1718 HG13 VAL X 112      -1.746 -22.031  17.450  0.00  0.00            
ATOM   1719  CG2 VAL X 112       0.476 -23.239  17.180  0.00  0.00            
ATOM   1720 HG21 VAL X 112       1.554 -23.399  17.194  0.00  0.00            
ATOM   1721 HG22 VAL X 112       0.057 -24.240  17.079  0.00  0.00            
ATOM   1722 HG23 VAL X 112       0.240 -22.615  16.318  0.00  0.00            
ATOM   1723  C   VAL X 112      -0.129 -20.307  19.620  0.00  0.00            
ATOM   1724  O   VAL X 112       0.152 -20.498  20.803  0.00  0.00            
ATOM   1725  N   GLY X 113      -1.019 -19.421  19.261  0.00  0.00            
ATOM   1726  H   GLY X 113      -1.358 -19.394  18.310  0.00  0.00            
ATOM   1727  CA  GLY X 113      -1.762 -18.558  20.209  0.00  0.00            
ATOM   1728  HA2 GLY X 113      -2.713 -18.290  19.751  0.00  0.00            
ATOM   1729  HA3 GLY X 113      -1.990 -19.064  21.147  0.00  0.00            
ATOM   1730  C   GLY X 113      -1.042 -17.307  20.659  0.00  0.00            
ATOM   1731  O   GLY X 113      -1.601 -16.637  21.525  0.00  0.00            
ATOM   1732  N   GLY X 114       0.215 -17.200  20.233  0.00  0.00            
ATOM   1733  H   GLY X 114       0.525 -17.968  19.655  0.00  0.00            
ATOM   1734  CA  GLY X 114       1.199 -16.208  20.666  0.00  0.00            
ATOM   1735  HA2 GLY X 114       1.919 -15.929  19.897  0.00  0.00            
ATOM   1736  HA3 GLY X 114       0.806 -15.228  20.939  0.00  0.00            
ATOM   1737  C   GLY X 114       2.093 -16.693  21.824  0.00  0.00            
ATOM   1738  O   GLY X 114       1.639 -17.254  22.842  0.00  0.00            
ATOM   1739  N   ASN X 115       3.388 -16.460  21.632  0.00  0.00            
ATOM   1740  H   ASN X 115       3.680 -16.055  20.754  0.00  0.00            
ATOM   1741  CA  ASN X 115       4.362 -16.598  22.688  0.00  0.00            
ATOM   1742  HA  ASN X 115       4.131 -17.471  23.299  0.00  0.00            
ATOM   1743  CB  ASN X 115       5.755 -16.776  22.083  0.00  0.00            
ATOM   1744  HB2 ASN X 115       5.764 -17.618  21.391  0.00  0.00            
ATOM   1745  HB3 ASN X 115       6.105 -15.893  21.547  0.00  0.00            
ATOM   1746  CG  ASN X 115       6.836 -17.093  23.147  0.00  0.00            
ATOM   1747  OD1 ASN X 115       6.615 -17.261  24.359  0.00  0.00            
ATOM   1748  ND2 ASN X 115       8.078 -17.333  22.726  0.00  0.00            
ATOM   1749 HD21 ASN X 115       8.856 -17.358  23.370  0.00  0.00            
ATOM   1750 HD22 ASN X 115       8.434 -17.290  21.782  0.00  0.00            
ATOM   1751  C   ASN X 115       4.446 -15.343  23.535  0.00  0.00            
ATOM   1752  O   ASN X 115       5.021 -14.426  22.997  0.00  0.00            
ATOM   1753  N   TYR X 116       4.079 -15.370  24.780  0.00  0.00            
ATOM   1754  H   TYR X 116       3.688 -16.238  25.118  0.00  0.00            
ATOM   1755  CA  TYR X 116       4.360 -14.239  25.709  0.00  0.00            
ATOM   1756  HA  TYR X 116       4.116 -13.329  25.161  0.00  0.00            
ATOM   1757  CB  TYR X 116       3.513 -14.434  26.979  0.00  0.00            
ATOM   1758  HB2 TYR X 116       2.495 -14.248  26.637  0.00  0.00            
ATOM   1759  HB3 TYR X 116       3.682 -15.442  27.358  0.00  0.00            
ATOM   1760  CG  TYR X 116       3.810 -13.483  28.074  0.00  0.00            
ATOM   1761  CD1 TYR X 116       3.222 -12.190  27.941  0.00  0.00            
ATOM   1762  HD1 TYR X 116       2.606 -12.013  27.071  0.00  0.00            
ATOM   1763  CE1 TYR X 116       3.612 -11.162  28.792  0.00  0.00            
ATOM   1764  HE1 TYR X 116       3.250 -10.162  28.600  0.00  0.00            
ATOM   1765  CZ  TYR X 116       4.348 -11.405  29.961  0.00  0.00            
ATOM   1766  OH  TYR X 116       4.562 -10.437  30.824  0.00  0.00            
ATOM   1767  HH  TYR X 116       4.435  -9.545  30.494  0.00  0.00            
ATOM   1768  CE2 TYR X 116       4.968 -12.658  30.101  0.00  0.00            
ATOM   1769  HE2 TYR X 116       5.468 -12.856  31.037  0.00  0.00            
ATOM   1770  CD2 TYR X 116       4.745 -13.712  29.133  0.00  0.00            
ATOM   1771  HD2 TYR X 116       5.131 -14.700  29.334  0.00  0.00            
ATOM   1772  C   TYR X 116       5.855 -13.977  26.015  0.00  0.00            
ATOM   1773  O   TYR X 116       6.180 -12.839  26.106  0.00  0.00            
ATOM   1774  N   ASN X 117       6.693 -14.950  25.984  0.00  0.00            
ATOM   1775  H   ASN X 117       6.414 -15.855  25.633  0.00  0.00            
ATOM   1776  CA  ASN X 117       7.980 -14.953  26.595  0.00  0.00            
ATOM   1777  HA  ASN X 117       7.912 -14.242  27.419  0.00  0.00            
ATOM   1778  CB  ASN X 117       8.347 -16.318  27.237  0.00  0.00            
ATOM   1779  HB2 ASN X 117       8.631 -16.974  26.415  0.00  0.00            
ATOM   1780  HB3 ASN X 117       9.254 -16.312  27.841  0.00  0.00            
ATOM   1781  CG  ASN X 117       7.285 -17.045  28.014  0.00  0.00            
ATOM   1782  OD1 ASN X 117       6.568 -17.973  27.552  0.00  0.00            
ATOM   1783  ND2 ASN X 117       7.067 -16.665  29.254  0.00  0.00            
ATOM   1784 HD21 ASN X 117       6.282 -16.937  29.827  0.00  0.00            
ATOM   1785 HD22 ASN X 117       7.737 -15.983  29.581  0.00  0.00            
ATOM   1786  C   ASN X 117       9.103 -14.361  25.798  0.00  0.00            
ATOM   1787  O   ASN X 117      10.319 -14.639  25.956  0.00  0.00            
ATOM   1788  N   TYR X 118       8.826 -13.310  24.934  0.00  0.00            
ATOM   1789  H   TYR X 118       7.850 -13.075  24.823  0.00  0.00            
ATOM   1790  CA  TYR X 118       9.795 -12.279  24.446  0.00  0.00            
ATOM   1791  HA  TYR X 118      10.650 -12.235  25.120  0.00  0.00            
ATOM   1792  CB  TYR X 118      10.385 -12.644  23.066  0.00  0.00            
ATOM   1793  HB2 TYR X 118       9.530 -12.591  22.392  0.00  0.00            
ATOM   1794  HB3 TYR X 118      11.081 -11.845  22.809  0.00  0.00            
ATOM   1795  CG  TYR X 118      11.160 -13.936  23.077  0.00  0.00            
ATOM   1796  CD1 TYR X 118      12.431 -13.910  23.751  0.00  0.00            
ATOM   1797  HD1 TYR X 118      12.821 -13.000  24.182  0.00  0.00            
ATOM   1798  CE1 TYR X 118      13.196 -15.089  23.771  0.00  0.00            
ATOM   1799  HE1 TYR X 118      14.195 -15.056  24.179  0.00  0.00            
ATOM   1800  CZ  TYR X 118      12.779 -16.185  22.966  0.00  0.00            
ATOM   1801  OH  TYR X 118      13.733 -17.153  22.729  0.00  0.00            
ATOM   1802  HH  TYR X 118      13.516 -17.779  22.034  0.00  0.00            
ATOM   1803  CE2 TYR X 118      11.575 -16.178  22.306  0.00  0.00            
ATOM   1804  HE2 TYR X 118      11.261 -17.036  21.730  0.00  0.00            
ATOM   1805  CD2 TYR X 118      10.750 -15.039  22.347  0.00  0.00            
ATOM   1806  HD2 TYR X 118       9.797 -15.031  21.840  0.00  0.00            
ATOM   1807  C   TYR X 118       9.153 -10.883  24.496  0.00  0.00            
ATOM   1808  O   TYR X 118       8.074 -10.643  24.010  0.00  0.00            
ATOM   1809  N   LEU X 119       9.944  -9.984  25.091  0.00  0.00            
ATOM   1810  H   LEU X 119      10.743 -10.346  25.591  0.00  0.00            
ATOM   1811  CA  LEU X 119       9.478  -8.716  25.612  0.00  0.00            
ATOM   1812  HA  LEU X 119       8.459  -8.589  25.246  0.00  0.00            
ATOM   1813  CB  LEU X 119       9.259  -8.900  27.143  0.00  0.00            
ATOM   1814  HB2 LEU X 119      10.133  -9.424  27.529  0.00  0.00            
ATOM   1815  HB3 LEU X 119       9.025  -7.974  27.667  0.00  0.00            
ATOM   1816  CG  LEU X 119       8.090  -9.901  27.449  0.00  0.00            
ATOM   1817  HG  LEU X 119       7.339 -10.015  26.667  0.00  0.00            
ATOM   1818  CD1 LEU X 119       8.736 -11.207  27.799  0.00  0.00            
ATOM   1819 HD11 LEU X 119       7.977 -11.981  27.910  0.00  0.00            
ATOM   1820 HD12 LEU X 119       9.492 -11.458  27.054  0.00  0.00            
ATOM   1821 HD13 LEU X 119       9.381 -11.194  28.677  0.00  0.00            
ATOM   1822  CD2 LEU X 119       7.266  -9.477  28.668  0.00  0.00            
ATOM   1823 HD21 LEU X 119       6.531 -10.203  29.016  0.00  0.00            
ATOM   1824 HD22 LEU X 119       7.948  -9.311  29.502  0.00  0.00            
ATOM   1825 HD23 LEU X 119       6.743  -8.544  28.458  0.00  0.00            
ATOM   1826  C   LEU X 119      10.426  -7.563  25.366  0.00  0.00            
ATOM   1827  O   LEU X 119      11.587  -7.816  25.247  0.00  0.00            
ATOM   1828  N   TYR X 120       9.780  -6.363  25.435  0.00  0.00            
ATOM   1829  H   TYR X 120       8.773  -6.361  25.510  0.00  0.00            
ATOM   1830  CA  TYR X 120      10.651  -5.166  25.563  0.00  0.00            
ATOM   1831  HA  TYR X 120      11.676  -5.323  25.900  0.00  0.00            
ATOM   1832  CB  TYR X 120      10.741  -4.612  24.171  0.00  0.00            
ATOM   1833  HB2 TYR X 120      11.547  -3.878  24.171  0.00  0.00            
ATOM   1834  HB3 TYR X 120      10.931  -5.433  23.480  0.00  0.00            
ATOM   1835  CG  TYR X 120       9.534  -3.906  23.632  0.00  0.00            
ATOM   1836  CD1 TYR X 120       8.501  -4.592  22.985  0.00  0.00            
ATOM   1837  HD1 TYR X 120       8.477  -5.658  22.809  0.00  0.00            
ATOM   1838  CE1 TYR X 120       7.431  -3.844  22.389  0.00  0.00            
ATOM   1839  HE1 TYR X 120       6.672  -4.374  21.833  0.00  0.00            
ATOM   1840  CZ  TYR X 120       7.418  -2.509  22.540  0.00  0.00            
ATOM   1841  OH  TYR X 120       6.413  -1.844  21.861  0.00  0.00            
ATOM   1842  HH  TYR X 120       6.599  -0.902  21.852  0.00  0.00            
ATOM   1843  CE2 TYR X 120       8.384  -1.828  23.203  0.00  0.00            
ATOM   1844  HE2 TYR X 120       8.335  -0.749  23.212  0.00  0.00            
ATOM   1845  CD2 TYR X 120       9.431  -2.526  23.672  0.00  0.00            
ATOM   1846  HD2 TYR X 120      10.220  -1.905  24.070  0.00  0.00            
ATOM   1847  C   TYR X 120      10.035  -4.203  26.538  0.00  0.00            
ATOM   1848  O   TYR X 120       8.838  -4.156  26.829  0.00  0.00            
ATOM   1849  N   ARG X 121      10.832  -3.313  27.226  0.00  0.00            
ATOM   1850  H   ARG X 121      11.834  -3.382  27.121  0.00  0.00            
ATOM   1851  CA  ARG X 121      10.283  -2.216  28.035  0.00  0.00            
ATOM   1852  HA  ARG X 121       9.397  -2.552  28.573  0.00  0.00            
ATOM   1853  CB  ARG X 121      11.341  -1.694  28.980  0.00  0.00            
ATOM   1854  HB2 ARG X 121      11.920  -2.432  29.535  0.00  0.00            
ATOM   1855  HB3 ARG X 121      12.017  -1.203  28.280  0.00  0.00            
ATOM   1856  CG  ARG X 121      10.803  -0.675  30.058  0.00  0.00            
ATOM   1857  HG2 ARG X 121      10.353   0.107  29.446  0.00  0.00            
ATOM   1858  HG3 ARG X 121      10.021  -1.127  30.668  0.00  0.00            
ATOM   1859  CD  ARG X 121      11.858  -0.189  30.947  0.00  0.00            
ATOM   1860  HD2 ARG X 121      12.563   0.295  30.271  0.00  0.00            
ATOM   1861  HD3 ARG X 121      11.307   0.522  31.562  0.00  0.00            
ATOM   1862  NE  ARG X 121      12.487  -1.224  31.715  0.00  0.00            
ATOM   1863  HE  ARG X 121      13.428  -1.481  31.451  0.00  0.00            
ATOM   1864  CZ  ARG X 121      12.105  -1.847  32.844  0.00  0.00            
ATOM   1865  NH1 ARG X 121      11.110  -1.459  33.573  0.00  0.00            
ATOM   1866 HH11 ARG X 121      10.512  -0.654  33.455  0.00  0.00            
ATOM   1867 HH12 ARG X 121      10.883  -1.978  34.410  0.00  0.00            
ATOM   1868  NH2 ARG X 121      12.658  -2.966  33.159  0.00  0.00            
ATOM   1869 HH21 ARG X 121      13.530  -3.311  32.783  0.00  0.00            
ATOM   1870 HH22 ARG X 121      12.205  -3.609  33.793  0.00  0.00            
ATOM   1871  C   ARG X 121       9.748  -1.067  27.151  0.00  0.00            
ATOM   1872  O   ARG X 121      10.533  -0.411  26.484  0.00  0.00            
ATOM   1873  N   LEU X 122       8.448  -0.887  27.156  0.00  0.00            
ATOM   1874  H   LEU X 122       7.897  -1.574  27.649  0.00  0.00            
ATOM   1875  CA  LEU X 122       7.686   0.129  26.409  0.00  0.00            
ATOM   1876  HA  LEU X 122       8.098   0.066  25.402  0.00  0.00            
ATOM   1877  CB  LEU X 122       6.222  -0.357  26.326  0.00  0.00            
ATOM   1878  HB2 LEU X 122       6.161  -1.312  25.803  0.00  0.00            
ATOM   1879  HB3 LEU X 122       5.838  -0.474  27.339  0.00  0.00            
ATOM   1880  CG  LEU X 122       5.248   0.678  25.613  0.00  0.00            
ATOM   1881  HG  LEU X 122       5.317   1.660  26.081  0.00  0.00            
ATOM   1882  CD1 LEU X 122       5.599   0.860  24.212  0.00  0.00            
ATOM   1883 HD11 LEU X 122       4.906   1.586  23.786  0.00  0.00            
ATOM   1884 HD12 LEU X 122       6.559   1.353  24.057  0.00  0.00            
ATOM   1885 HD13 LEU X 122       5.492  -0.068  23.651  0.00  0.00            
ATOM   1886  CD2 LEU X 122       3.836   0.085  25.594  0.00  0.00            
ATOM   1887 HD21 LEU X 122       3.685  -0.208  26.633  0.00  0.00            
ATOM   1888 HD22 LEU X 122       3.081   0.719  25.129  0.00  0.00            
ATOM   1889 HD23 LEU X 122       3.891  -0.876  25.082  0.00  0.00            
ATOM   1890  C   LEU X 122       7.827   1.506  27.077  0.00  0.00            
ATOM   1891  O   LEU X 122       7.948   2.533  26.417  0.00  0.00            
ATOM   1892  N   PHE X 123       7.651   1.577  28.399  0.00  0.00            
ATOM   1893  H   PHE X 123       7.437   0.679  28.809  0.00  0.00            
ATOM   1894  CA  PHE X 123       7.674   2.787  29.158  0.00  0.00            
ATOM   1895  HA  PHE X 123       7.847   3.654  28.521  0.00  0.00            
ATOM   1896  CB  PHE X 123       6.360   3.080  29.796  0.00  0.00            
ATOM   1897  HB2 PHE X 123       6.114   2.298  30.515  0.00  0.00            
ATOM   1898  HB3 PHE X 123       6.533   4.000  30.355  0.00  0.00            
ATOM   1899  CG  PHE X 123       5.143   3.289  28.900  0.00  0.00            
ATOM   1900  CD1 PHE X 123       4.822   4.552  28.521  0.00  0.00            
ATOM   1901  HD1 PHE X 123       5.563   5.337  28.548  0.00  0.00            
ATOM   1902  CE1 PHE X 123       3.564   4.845  27.898  0.00  0.00            
ATOM   1903  HE1 PHE X 123       3.323   5.847  27.575  0.00  0.00            
ATOM   1904  CZ  PHE X 123       2.679   3.751  27.628  0.00  0.00            
ATOM   1905  HZ  PHE X 123       1.768   3.832  27.054  0.00  0.00            
ATOM   1906  CE2 PHE X 123       3.085   2.473  27.975  0.00  0.00            
ATOM   1907  HE2 PHE X 123       2.408   1.632  27.946  0.00  0.00            
ATOM   1908  CD2 PHE X 123       4.262   2.265  28.654  0.00  0.00            
ATOM   1909  HD2 PHE X 123       4.456   1.272  29.034  0.00  0.00            
ATOM   1910  C   PHE X 123       8.793   2.812  30.210  0.00  0.00            
ATOM   1911  O   PHE X 123       9.175   1.798  30.730  0.00  0.00            
ATOM   1912  N   ARG X 124       9.547   3.898  30.339  0.00  0.00            
ATOM   1913  H   ARG X 124       9.244   4.710  29.821  0.00  0.00            
ATOM   1914  CA  ARG X 124      10.472   4.246  31.467  0.00  0.00            
ATOM   1915  HA  ARG X 124      10.107   3.797  32.390  0.00  0.00            
ATOM   1916  CB  ARG X 124      11.900   3.748  31.263  0.00  0.00            
ATOM   1917  HB2 ARG X 124      11.803   2.847  30.658  0.00  0.00            
ATOM   1918  HB3 ARG X 124      12.437   4.344  30.525  0.00  0.00            
ATOM   1919  CG  ARG X 124      12.743   3.578  32.564  0.00  0.00            
ATOM   1920  HG2 ARG X 124      12.948   4.557  32.998  0.00  0.00            
ATOM   1921  HG3 ARG X 124      12.133   3.104  33.333  0.00  0.00            
ATOM   1922  CD  ARG X 124      14.061   2.851  32.283  0.00  0.00            
ATOM   1923  HD2 ARG X 124      13.848   1.826  31.978  0.00  0.00            
ATOM   1924  HD3 ARG X 124      14.684   3.365  31.551  0.00  0.00            
ATOM   1925  NE  ARG X 124      14.927   2.767  33.458  0.00  0.00            
ATOM   1926  HE  ARG X 124      14.856   1.878  33.932  0.00  0.00            
ATOM   1927  CZ  ARG X 124      16.049   3.404  33.731  0.00  0.00            
ATOM   1928  NH1 ARG X 124      16.552   4.332  32.974  0.00  0.00            
ATOM   1929 HH11 ARG X 124      16.038   4.825  32.257  0.00  0.00            
ATOM   1930 HH12 ARG X 124      17.339   4.882  33.289  0.00  0.00            
ATOM   1931  NH2 ARG X 124      16.691   3.050  34.790  0.00  0.00            
ATOM   1932 HH21 ARG X 124      16.289   2.289  35.318  0.00  0.00            
ATOM   1933 HH22 ARG X 124      17.538   3.531  35.059  0.00  0.00            
ATOM   1934  C   ARG X 124      10.426   5.779  31.751  0.00  0.00            
ATOM   1935  O   ARG X 124      10.497   6.574  30.789  0.00  0.00            
ATOM   1936  N   LYS X 125      10.683   6.131  33.040  0.00  0.00            
ATOM   1937  H   LYS X 125      10.507   5.473  33.785  0.00  0.00            
ATOM   1938  CA  LYS X 125      10.914   7.539  33.495  0.00  0.00            
ATOM   1939  HA  LYS X 125      10.079   8.161  33.173  0.00  0.00            
ATOM   1940  CB  LYS X 125      10.967   7.480  35.049  0.00  0.00            
ATOM   1941  HB2 LYS X 125      11.592   6.637  35.345  0.00  0.00            
ATOM   1942  HB3 LYS X 125      11.491   8.326  35.493  0.00  0.00            
ATOM   1943  CG  LYS X 125       9.557   7.172  35.695  0.00  0.00            
ATOM   1944  HG2 LYS X 125       8.795   7.845  35.301  0.00  0.00            
ATOM   1945  HG3 LYS X 125       9.214   6.150  35.531  0.00  0.00            
ATOM   1946  CD  LYS X 125       9.654   7.512  37.197  0.00  0.00            
ATOM   1947  HD2 LYS X 125      10.523   7.031  37.647  0.00  0.00            
ATOM   1948  HD3 LYS X 125       9.774   8.587  37.334  0.00  0.00            
ATOM   1949  CE  LYS X 125       8.413   7.086  38.004  0.00  0.00            
ATOM   1950  HE2 LYS X 125       8.285   6.066  37.642  0.00  0.00            
ATOM   1951  HE3 LYS X 125       8.648   7.171  39.065  0.00  0.00            
ATOM   1952  NZ  LYS X 125       7.190   7.911  37.765  0.00  0.00            
ATOM   1953  HZ1 LYS X 125       7.296   8.909  37.877  0.00  0.00            
ATOM   1954  HZ2 LYS X 125       6.776   7.814  36.849  0.00  0.00            
ATOM   1955  HZ3 LYS X 125       6.385   7.673  38.327  0.00  0.00            
ATOM   1956  C   LYS X 125      12.142   8.234  32.858  0.00  0.00            
ATOM   1957  O   LYS X 125      12.162   9.483  32.832  0.00  0.00            
ATOM   1958  N   SER X 126      13.081   7.412  32.377  0.00  0.00            
ATOM   1959  H   SER X 126      13.115   6.416  32.542  0.00  0.00            
ATOM   1960  CA  SER X 126      14.274   8.015  31.673  0.00  0.00            
ATOM   1961  HA  SER X 126      13.884   8.689  30.911  0.00  0.00            
ATOM   1962  CB  SER X 126      15.279   8.676  32.813  0.00  0.00            
ATOM   1963  HB2 SER X 126      16.070   9.135  32.220  0.00  0.00            
ATOM   1964  HB3 SER X 126      14.817   9.294  33.584  0.00  0.00            
ATOM   1965  OG  SER X 126      16.095   7.623  33.362  0.00  0.00            
ATOM   1966  HG  SER X 126      15.686   7.363  34.191  0.00  0.00            
ATOM   1967  C   SER X 126      15.047   6.972  30.902  0.00  0.00            
ATOM   1968  O   SER X 126      14.832   5.782  31.119  0.00  0.00            
ATOM   1969  N   ASN X 127      15.799   7.357  29.905  0.00  0.00            
ATOM   1970  H   ASN X 127      15.920   8.350  29.761  0.00  0.00            
ATOM   1971  CA  ASN X 127      16.495   6.357  29.079  0.00  0.00            
ATOM   1972  HA  ASN X 127      15.746   5.654  28.713  0.00  0.00            
ATOM   1973  CB  ASN X 127      17.075   7.099  27.873  0.00  0.00            
ATOM   1974  HB2 ASN X 127      17.979   7.609  28.208  0.00  0.00            
ATOM   1975  HB3 ASN X 127      17.279   6.384  27.076  0.00  0.00            
ATOM   1976  CG  ASN X 127      16.115   8.048  27.168  0.00  0.00            
ATOM   1977  OD1 ASN X 127      14.961   7.774  26.838  0.00  0.00            
ATOM   1978  ND2 ASN X 127      16.413   9.242  26.759  0.00  0.00            
ATOM   1979 HD21 ASN X 127      15.731   9.728  26.194  0.00  0.00            
ATOM   1980 HD22 ASN X 127      17.221   9.779  27.040  0.00  0.00            
ATOM   1981  C   ASN X 127      17.636   5.574  29.832  0.00  0.00            
ATOM   1982  O   ASN X 127      18.141   5.938  30.942  0.00  0.00            
ATOM   1983  N   LEU X 128      18.075   4.448  29.272  0.00  0.00            
ATOM   1984  H   LEU X 128      17.700   4.249  28.356  0.00  0.00            
ATOM   1985  CA  LEU X 128      19.233   3.668  29.712  0.00  0.00            
ATOM   1986  HA  LEU X 128      19.158   3.663  30.799  0.00  0.00            
ATOM   1987  CB  LEU X 128      19.103   2.229  29.208  0.00  0.00            
ATOM   1988  HB2 LEU X 128      19.001   2.178  28.124  0.00  0.00            
ATOM   1989  HB3 LEU X 128      20.089   1.817  29.418  0.00  0.00            
ATOM   1990  CG  LEU X 128      18.015   1.450  29.929  0.00  0.00            
ATOM   1991  HG  LEU X 128      17.092   2.022  29.837  0.00  0.00            
ATOM   1992  CD1 LEU X 128      17.901   0.066  29.269  0.00  0.00            
ATOM   1993 HD11 LEU X 128      17.873   0.226  28.191  0.00  0.00            
ATOM   1994 HD12 LEU X 128      18.699  -0.640  29.499  0.00  0.00            
ATOM   1995 HD13 LEU X 128      17.077  -0.491  29.715  0.00  0.00            
ATOM   1996  CD2 LEU X 128      18.290   1.286  31.439  0.00  0.00            
ATOM   1997 HD21 LEU X 128      17.507   0.679  31.893  0.00  0.00            
ATOM   1998 HD22 LEU X 128      19.230   0.748  31.557  0.00  0.00            
ATOM   1999 HD23 LEU X 128      18.278   2.260  31.929  0.00  0.00            
ATOM   2000  C   LEU X 128      20.565   4.235  29.240  0.00  0.00            
ATOM   2001  O   LEU X 128      20.597   4.832  28.148  0.00  0.00            
ATOM   2002  N   LYS X 129      21.636   4.162  29.989  0.00  0.00            
ATOM   2003  H   LYS X 129      21.487   3.761  30.904  0.00  0.00            
ATOM   2004  CA  LYS X 129      23.076   4.391  29.471  0.00  0.00            
ATOM   2005  HA  LYS X 129      22.977   5.307  28.888  0.00  0.00            
ATOM   2006  CB  LYS X 129      24.019   4.514  30.702  0.00  0.00            
ATOM   2007  HB2 LYS X 129      23.923   3.618  31.316  0.00  0.00            
ATOM   2008  HB3 LYS X 129      25.015   4.564  30.263  0.00  0.00            
ATOM   2009  CG  LYS X 129      23.692   5.841  31.525  0.00  0.00            
ATOM   2010  HG2 LYS X 129      23.885   6.750  30.956  0.00  0.00            
ATOM   2011  HG3 LYS X 129      22.637   5.889  31.795  0.00  0.00            
ATOM   2012  CD  LYS X 129      24.492   5.731  32.775  0.00  0.00            
ATOM   2013  HD2 LYS X 129      25.455   5.232  32.676  0.00  0.00            
ATOM   2014  HD3 LYS X 129      24.574   6.775  33.078  0.00  0.00            
ATOM   2015  CE  LYS X 129      23.618   4.869  33.708  0.00  0.00            
ATOM   2016  HE2 LYS X 129      22.587   5.185  33.861  0.00  0.00            
ATOM   2017  HE3 LYS X 129      23.454   3.859  33.334  0.00  0.00            
ATOM   2018  NZ  LYS X 129      24.184   4.745  35.063  0.00  0.00            
ATOM   2019  HZ1 LYS X 129      25.100   4.320  35.030  0.00  0.00            
ATOM   2020  HZ2 LYS X 129      24.217   5.616  35.574  0.00  0.00            
ATOM   2021  HZ3 LYS X 129      23.585   4.114  35.576  0.00  0.00            
ATOM   2022  C   LYS X 129      23.599   3.234  28.606  0.00  0.00            
ATOM   2023  O   LYS X 129      23.069   2.117  28.734  0.00  0.00            
ATOM   2024  N   PRO X 130      24.560   3.400  27.758  0.00  0.00            
ATOM   2025  CD  PRO X 130      25.120   4.681  27.430  0.00  0.00            
ATOM   2026  HD2 PRO X 130      25.921   4.952  28.118  0.00  0.00            
ATOM   2027  HD3 PRO X 130      24.409   5.506  27.369  0.00  0.00            
ATOM   2028  CG  PRO X 130      25.825   4.488  26.119  0.00  0.00            
ATOM   2029  HG2 PRO X 130      26.628   5.224  26.090  0.00  0.00            
ATOM   2030  HG3 PRO X 130      25.156   4.590  25.264  0.00  0.00            
ATOM   2031  CB  PRO X 130      26.425   3.126  26.290  0.00  0.00            
ATOM   2032  HB2 PRO X 130      27.347   3.281  26.851  0.00  0.00            
ATOM   2033  HB3 PRO X 130      26.655   2.661  25.332  0.00  0.00            
ATOM   2034  CA  PRO X 130      25.251   2.400  27.004  0.00  0.00            
ATOM   2035  HA  PRO X 130      24.460   2.009  26.362  0.00  0.00            
ATOM   2036  C   PRO X 130      25.766   1.291  27.858  0.00  0.00            
ATOM   2037  O   PRO X 130      26.357   1.636  28.905  0.00  0.00            
ATOM   2038  N   PHE X 131      25.525   0.039  27.483  0.00  0.00            
ATOM   2039  H   PHE X 131      25.135  -0.042  26.555  0.00  0.00            
ATOM   2040  CA  PHE X 131      25.800  -1.181  28.251  0.00  0.00            
ATOM   2041  HA  PHE X 131      25.157  -1.967  27.855  0.00  0.00            
ATOM   2042  CB  PHE X 131      27.338  -1.627  28.207  0.00  0.00            
ATOM   2043  HB2 PHE X 131      27.989  -0.990  28.806  0.00  0.00            
ATOM   2044  HB3 PHE X 131      27.318  -2.605  28.689  0.00  0.00            
ATOM   2045  CG  PHE X 131      28.042  -1.759  26.842  0.00  0.00            
ATOM   2046  CD1 PHE X 131      27.285  -2.108  25.687  0.00  0.00            
ATOM   2047  HD1 PHE X 131      26.232  -2.346  25.720  0.00  0.00            
ATOM   2048  CE1 PHE X 131      27.959  -2.349  24.429  0.00  0.00            
ATOM   2049  HE1 PHE X 131      27.393  -2.541  23.530  0.00  0.00            
ATOM   2050  CZ  PHE X 131      29.304  -2.262  24.376  0.00  0.00            
ATOM   2051  HZ  PHE X 131      29.808  -2.667  23.511  0.00  0.00            
ATOM   2052  CE2 PHE X 131      30.031  -1.739  25.467  0.00  0.00            
ATOM   2053  HE2 PHE X 131      31.101  -1.710  25.329  0.00  0.00            
ATOM   2054  CD2 PHE X 131      29.397  -1.424  26.661  0.00  0.00            
ATOM   2055  HD2 PHE X 131      30.048  -1.196  27.491  0.00  0.00            
ATOM   2056  C   PHE X 131      25.225  -1.171  29.730  0.00  0.00            
ATOM   2057  O   PHE X 131      25.665  -1.923  30.580  0.00  0.00            
ATOM   2058  N   GLU X 132      24.149  -0.463  30.051  0.00  0.00            
ATOM   2059  H   GLU X 132      23.858   0.214  29.361  0.00  0.00            
ATOM   2060  CA  GLU X 132      23.185  -0.649  31.159  0.00  0.00            
ATOM   2061  HA  GLU X 132      23.785  -1.068  31.967  0.00  0.00            
ATOM   2062  CB  GLU X 132      22.663   0.731  31.631  0.00  0.00            
ATOM   2063  HB2 GLU X 132      23.486   1.409  31.401  0.00  0.00            
ATOM   2064  HB3 GLU X 132      21.910   1.061  30.916  0.00  0.00            
ATOM   2065  CG  GLU X 132      22.073   0.819  33.034  0.00  0.00            
ATOM   2066  HG2 GLU X 132      21.147   0.247  32.972  0.00  0.00            
ATOM   2067  HG3 GLU X 132      22.834   0.340  33.649  0.00  0.00            
ATOM   2068  CD  GLU X 132      21.760   2.286  33.550  0.00  0.00            
ATOM   2069  OE1 GLU X 132      21.185   3.034  32.781  0.00  0.00            
ATOM   2070  OE2 GLU X 132      21.995   2.574  34.707  0.00  0.00            
ATOM   2071  C   GLU X 132      22.111  -1.660  30.782  0.00  0.00            
ATOM   2072  O   GLU X 132      21.976  -2.008  29.631  0.00  0.00            
ATOM   2073  N   ARG X 133      21.291  -1.997  31.766  0.00  0.00            
ATOM   2074  H   ARG X 133      21.484  -1.614  32.681  0.00  0.00            
ATOM   2075  CA  ARG X 133      20.130  -2.936  31.700  0.00  0.00            
ATOM   2076  HA  ARG X 133      19.689  -2.884  30.704  0.00  0.00            
ATOM   2077  CB  ARG X 133      20.805  -4.286  31.967  0.00  0.00            
ATOM   2078  HB2 ARG X 133      21.731  -4.347  31.396  0.00  0.00            
ATOM   2079  HB3 ARG X 133      21.284  -4.229  32.944  0.00  0.00            
ATOM   2080  CG  ARG X 133      19.969  -5.648  31.774  0.00  0.00            
ATOM   2081  HG2 ARG X 133      18.980  -5.674  32.230  0.00  0.00            
ATOM   2082  HG3 ARG X 133      19.616  -5.712  30.744  0.00  0.00            
ATOM   2083  CD  ARG X 133      20.708  -6.949  32.219  0.00  0.00            
ATOM   2084  HD2 ARG X 133      20.937  -6.793  33.273  0.00  0.00            
ATOM   2085  HD3 ARG X 133      20.032  -7.800  32.127  0.00  0.00            
ATOM   2086  NE  ARG X 133      21.895  -7.225  31.412  0.00  0.00            
ATOM   2087  HE  ARG X 133      21.863  -7.254  30.403  0.00  0.00            
ATOM   2088  CZ  ARG X 133      23.153  -7.333  31.953  0.00  0.00            
ATOM   2089  NH1 ARG X 133      24.107  -7.193  31.097  0.00  0.00            
ATOM   2090 HH11 ARG X 133      24.066  -7.029  30.102  0.00  0.00            
ATOM   2091 HH12 ARG X 133      25.037  -7.290  31.478  0.00  0.00            
ATOM   2092  NH2 ARG X 133      23.450  -7.298  33.201  0.00  0.00            
ATOM   2093 HH21 ARG X 133      22.673  -7.362  33.843  0.00  0.00            
ATOM   2094 HH22 ARG X 133      24.378  -7.409  33.585  0.00  0.00            
ATOM   2095  C   ARG X 133      19.125  -2.588  32.791  0.00  0.00            
ATOM   2096  O   ARG X 133      19.477  -2.013  33.835  0.00  0.00            
ATOM   2097  N   ASP X 134      17.843  -2.924  32.628  0.00  0.00            
ATOM   2098  H   ASP X 134      17.489  -3.250  31.739  0.00  0.00            
ATOM   2099  CA  ASP X 134      16.752  -2.873  33.665  0.00  0.00            
ATOM   2100  HA  ASP X 134      17.278  -2.990  34.613  0.00  0.00            
ATOM   2101  CB  ASP X 134      16.229  -1.425  33.501  0.00  0.00            
ATOM   2102  HB2 ASP X 134      17.133  -0.823  33.594  0.00  0.00            
ATOM   2103  HB3 ASP X 134      15.804  -1.286  32.507  0.00  0.00            
ATOM   2104  CG  ASP X 134      15.244  -0.985  34.547  0.00  0.00            
ATOM   2105  OD1 ASP X 134      14.717  -1.797  35.388  0.00  0.00            
ATOM   2106  OD2 ASP X 134      15.064   0.240  34.569  0.00  0.00            
ATOM   2107  C   ASP X 134      15.766  -4.034  33.561  0.00  0.00            
ATOM   2108  O   ASP X 134      15.104  -4.092  32.520  0.00  0.00            
ATOM   2109  N   ILE X 135      15.656  -4.960  34.546  0.00  0.00            
ATOM   2110  H   ILE X 135      16.194  -4.712  35.364  0.00  0.00            
ATOM   2111  CA  ILE X 135      14.571  -5.929  34.642  0.00  0.00            
ATOM   2112  HA  ILE X 135      14.134  -5.967  33.644  0.00  0.00            
ATOM   2113  CB  ILE X 135      14.999  -7.492  34.831  0.00  0.00            
ATOM   2114  HB  ILE X 135      14.153  -8.179  34.792  0.00  0.00            
ATOM   2115  CG2 ILE X 135      15.863  -7.727  33.607  0.00  0.00            
ATOM   2116 HG21 ILE X 135      16.837  -7.240  33.641  0.00  0.00            
ATOM   2117 HG22 ILE X 135      15.961  -8.809  33.518  0.00  0.00            
ATOM   2118 HG23 ILE X 135      15.328  -7.497  32.686  0.00  0.00            
ATOM   2119  CG1 ILE X 135      15.784  -7.860  36.102  0.00  0.00            
ATOM   2120 HG12 ILE X 135      16.619  -7.166  36.206  0.00  0.00            
ATOM   2121 HG13 ILE X 135      15.126  -7.797  36.969  0.00  0.00            
ATOM   2122  CD1 ILE X 135      16.537  -9.182  36.287  0.00  0.00            
ATOM   2123 HD11 ILE X 135      15.956 -10.104  36.319  0.00  0.00            
ATOM   2124 HD12 ILE X 135      17.266  -9.315  35.487  0.00  0.00            
ATOM   2125 HD13 ILE X 135      17.025  -9.160  37.262  0.00  0.00            
ATOM   2126  C   ILE X 135      13.429  -5.664  35.520  0.00  0.00            
ATOM   2127  O   ILE X 135      12.512  -6.482  35.581  0.00  0.00            
ATOM   2128  N   SER X 136      13.271  -4.443  36.033  0.00  0.00            
ATOM   2129  H   SER X 136      13.936  -3.693  35.913  0.00  0.00            
ATOM   2130  CA  SER X 136      12.148  -4.112  36.899  0.00  0.00            
ATOM   2131  HA  SER X 136      12.047  -4.940  37.601  0.00  0.00            
ATOM   2132  CB  SER X 136      12.652  -2.914  37.669  0.00  0.00            
ATOM   2133  HB2 SER X 136      11.989  -2.807  38.527  0.00  0.00            
ATOM   2134  HB3 SER X 136      13.652  -2.976  38.098  0.00  0.00            
ATOM   2135  OG  SER X 136      12.609  -1.689  36.979  0.00  0.00            
ATOM   2136  HG  SER X 136      13.425  -1.533  36.498  0.00  0.00            
ATOM   2137  C   SER X 136      10.764  -3.965  36.179  0.00  0.00            
ATOM   2138  O   SER X 136      10.708  -3.797  34.951  0.00  0.00            
ATOM   2139  N   THR X 137       9.683  -3.966  36.982  0.00  0.00            
ATOM   2140  H   THR X 137       9.903  -3.958  37.967  0.00  0.00            
ATOM   2141  CA  THR X 137       8.304  -4.163  36.496  0.00  0.00            
ATOM   2142  HA  THR X 137       8.384  -4.049  35.415  0.00  0.00            
ATOM   2143  CB  THR X 137       7.915  -5.587  36.977  0.00  0.00            
ATOM   2144  HB  THR X 137       6.907  -5.805  36.626  0.00  0.00            
ATOM   2145  CG2 THR X 137       8.704  -6.712  36.174  0.00  0.00            
ATOM   2146 HG21 THR X 137       8.469  -6.649  35.111  0.00  0.00            
ATOM   2147 HG22 THR X 137       9.753  -6.660  36.464  0.00  0.00            
ATOM   2148 HG23 THR X 137       8.300  -7.643  36.572  0.00  0.00            
ATOM   2149  OG1 THR X 137       8.024  -5.738  38.423  0.00  0.00            
ATOM   2150  HG1 THR X 137       7.309  -5.280  38.871  0.00  0.00            
ATOM   2151  C   THR X 137       7.253  -3.174  37.047  0.00  0.00            
ATOM   2152  O   THR X 137       6.101  -3.410  36.811  0.00  0.00            
ATOM   2153  N   GLU X 138       7.567  -2.122  37.795  0.00  0.00            
ATOM   2154  H   GLU X 138       8.555  -1.919  37.849  0.00  0.00            
ATOM   2155  CA  GLU X 138       6.713  -1.135  38.485  0.00  0.00            
ATOM   2156  HA  GLU X 138       5.974  -1.776  38.966  0.00  0.00            
ATOM   2157  CB  GLU X 138       7.543  -0.336  39.485  0.00  0.00            
ATOM   2158  HB2 GLU X 138       8.339   0.135  38.909  0.00  0.00            
ATOM   2159  HB3 GLU X 138       7.012   0.539  39.861  0.00  0.00            
ATOM   2160  CG  GLU X 138       8.097  -1.236  40.584  0.00  0.00            
ATOM   2161  HG2 GLU X 138       8.832  -1.890  40.114  0.00  0.00            
ATOM   2162  HG3 GLU X 138       8.423  -0.600  41.407  0.00  0.00            
ATOM   2163  CD  GLU X 138       7.155  -2.327  41.273  0.00  0.00            
ATOM   2164  OE1 GLU X 138       7.707  -3.298  41.725  0.00  0.00            
ATOM   2165  OE2 GLU X 138       5.910  -2.067  41.336  0.00  0.00            
ATOM   2166  C   GLU X 138       5.989  -0.220  37.516  0.00  0.00            
ATOM   2167  O   GLU X 138       6.567   0.160  36.517  0.00  0.00            
ATOM   2168  N   ILE X 139       4.781   0.063  37.928  0.00  0.00            
ATOM   2169  H   ILE X 139       4.533  -0.240  38.859  0.00  0.00            
ATOM   2170  CA  ILE X 139       3.744   0.648  37.014  0.00  0.00            
ATOM   2171  HA  ILE X 139       3.623   0.120  36.068  0.00  0.00            
ATOM   2172  CB  ILE X 139       2.407   0.677  37.774  0.00  0.00            
ATOM   2173  HB  ILE X 139       2.622   1.244  38.680  0.00  0.00            
ATOM   2174  CG2 ILE X 139       1.420   1.397  36.898  0.00  0.00            
ATOM   2175 HG21 ILE X 139       0.467   1.385  37.426  0.00  0.00            
ATOM   2176 HG22 ILE X 139       1.625   2.436  36.642  0.00  0.00            
ATOM   2177 HG23 ILE X 139       1.214   0.899  35.950  0.00  0.00            
ATOM   2178  CG1 ILE X 139       1.875  -0.679  38.266  0.00  0.00            
ATOM   2179 HG12 ILE X 139       2.631  -1.202  38.852  0.00  0.00            
ATOM   2180 HG13 ILE X 139       1.114  -0.439  39.009  0.00  0.00            
ATOM   2181  CD1 ILE X 139       1.434  -1.686  37.138  0.00  0.00            
ATOM   2182 HD11 ILE X 139       1.049  -2.573  37.642  0.00  0.00            
ATOM   2183 HD12 ILE X 139       0.554  -1.230  36.683  0.00  0.00            
ATOM   2184 HD13 ILE X 139       2.195  -1.914  36.392  0.00  0.00            
ATOM   2185  C   ILE X 139       4.213   2.070  36.649  0.00  0.00            
ATOM   2186  O   ILE X 139       4.618   2.866  37.458  0.00  0.00            
ATOM   2187  N   TYR X 140       4.262   2.366  35.322  0.00  0.00            
ATOM   2188  H   TYR X 140       4.074   1.596  34.696  0.00  0.00            
ATOM   2189  CA  TYR X 140       4.548   3.634  34.746  0.00  0.00            
ATOM   2190  HA  TYR X 140       5.269   4.066  35.440  0.00  0.00            
ATOM   2191  CB  TYR X 140       5.122   3.374  33.428  0.00  0.00            
ATOM   2192  HB2 TYR X 140       5.969   2.692  33.499  0.00  0.00            
ATOM   2193  HB3 TYR X 140       4.468   2.884  32.706  0.00  0.00            
ATOM   2194  CG  TYR X 140       5.604   4.670  32.687  0.00  0.00            
ATOM   2195  CD1 TYR X 140       6.820   5.233  33.173  0.00  0.00            
ATOM   2196  HD1 TYR X 140       7.412   4.573  33.789  0.00  0.00            
ATOM   2197  CE1 TYR X 140       7.266   6.512  32.718  0.00  0.00            
ATOM   2198  HE1 TYR X 140       8.225   6.940  32.969  0.00  0.00            
ATOM   2199  CZ  TYR X 140       6.454   7.272  31.865  0.00  0.00            
ATOM   2200  OH  TYR X 140       6.892   8.392  31.342  0.00  0.00            
ATOM   2201  HH  TYR X 140       6.118   8.923  31.137  0.00  0.00            
ATOM   2202  CE2 TYR X 140       5.210   6.765  31.477  0.00  0.00            
ATOM   2203  HE2 TYR X 140       4.574   7.388  30.866  0.00  0.00            
ATOM   2204  CD2 TYR X 140       4.804   5.455  31.836  0.00  0.00            
ATOM   2205  HD2 TYR X 140       3.906   4.992  31.455  0.00  0.00            
ATOM   2206  C   TYR X 140       3.235   4.590  34.742  0.00  0.00            
ATOM   2207  O   TYR X 140       2.258   4.214  34.123  0.00  0.00            
ATOM   2208  N   GLN X 141       3.316   5.763  35.406  0.00  0.00            
ATOM   2209  H   GLN X 141       4.257   5.962  35.715  0.00  0.00            
ATOM   2210  CA  GLN X 141       2.177   6.749  35.306  0.00  0.00            
ATOM   2211  HA  GLN X 141       1.252   6.234  35.044  0.00  0.00            
ATOM   2212  CB  GLN X 141       2.274   7.486  36.637  0.00  0.00            
ATOM   2213  HB2 GLN X 141       2.256   6.699  37.391  0.00  0.00            
ATOM   2214  HB3 GLN X 141       3.166   8.111  36.679  0.00  0.00            
ATOM   2215  CG  GLN X 141       1.212   8.497  37.032  0.00  0.00            
ATOM   2216  HG2 GLN X 141       1.094   9.372  36.392  0.00  0.00            
ATOM   2217  HG3 GLN X 141       0.245   7.996  37.057  0.00  0.00            
ATOM   2218  CD  GLN X 141       1.482   9.052  38.418  0.00  0.00            
ATOM   2219  OE1 GLN X 141       2.117   8.446  39.295  0.00  0.00            
ATOM   2220  NE2 GLN X 141       1.039  10.222  38.729  0.00  0.00            
ATOM   2221 HE21 GLN X 141       0.925  10.566  39.672  0.00  0.00            
ATOM   2222 HE22 GLN X 141       0.658  10.856  38.041  0.00  0.00            
ATOM   2223  C   GLN X 141       2.406   7.717  34.149  0.00  0.00            
ATOM   2224  O   GLN X 141       3.511   8.111  33.862  0.00  0.00            
ATOM   2225  N   ALA X 142       1.299   8.158  33.530  0.00  0.00            
ATOM   2226  H   ALA X 142       0.424   7.891  33.957  0.00  0.00            
ATOM   2227  CA  ALA X 142       1.113   9.023  32.345  0.00  0.00            
ATOM   2228  HA  ALA X 142       2.006   9.603  32.109  0.00  0.00            
ATOM   2229  CB  ALA X 142       0.640   8.267  31.089  0.00  0.00            
ATOM   2230  HB1 ALA X 142       1.421   7.576  30.770  0.00  0.00            
ATOM   2231  HB2 ALA X 142      -0.347   7.849  31.287  0.00  0.00            
ATOM   2232  HB3 ALA X 142       0.592   9.008  30.291  0.00  0.00            
ATOM   2233  C   ALA X 142       0.092  10.078  32.734  0.00  0.00            
ATOM   2234  O   ALA X 142      -0.834  10.487  32.029  0.00  0.00            
ATOM   2235  N   GLY X 143       0.043  10.450  34.048  0.00  0.00            
ATOM   2236  H   GLY X 143       0.848  10.080  34.533  0.00  0.00            
ATOM   2237  CA  GLY X 143      -1.048  11.219  34.583  0.00  0.00            
ATOM   2238  HA2 GLY X 143      -1.225  12.055  33.907  0.00  0.00            
ATOM   2239  HA3 GLY X 143      -1.985  10.662  34.595  0.00  0.00            
ATOM   2240  C   GLY X 143      -0.957  11.854  35.975  0.00  0.00            
ATOM   2241  O   GLY X 143       0.143  11.830  36.596  0.00  0.00            
ATOM   2242  N   SER X 144      -2.083  12.502  36.408  0.00  0.00            
ATOM   2243  H   SER X 144      -2.931  12.487  35.859  0.00  0.00            
ATOM   2244  CA  SER X 144      -2.245  13.317  37.657  0.00  0.00            
ATOM   2245  HA  SER X 144      -1.351  13.934  37.562  0.00  0.00            
ATOM   2246  CB  SER X 144      -3.486  14.233  37.483  0.00  0.00            
ATOM   2247  HB2 SER X 144      -3.508  14.877  38.363  0.00  0.00            
ATOM   2248  HB3 SER X 144      -3.380  14.890  36.620  0.00  0.00            
ATOM   2249  OG  SER X 144      -4.741  13.585  37.469  0.00  0.00            
ATOM   2250  HG  SER X 144      -5.034  13.262  36.614  0.00  0.00            
ATOM   2251  C   SER X 144      -2.209  12.462  38.921  0.00  0.00            
ATOM   2252  O   SER X 144      -1.694  12.758  40.015  0.00  0.00            
ATOM   2253  N   THR X 145      -2.997  11.389  38.896  0.00  0.00            
ATOM   2254  H   THR X 145      -3.429  11.190  38.005  0.00  0.00            
ATOM   2255  CA  THR X 145      -3.311  10.491  40.080  0.00  0.00            
ATOM   2256  HA  THR X 145      -3.162  11.085  40.982  0.00  0.00            
ATOM   2257  CB  THR X 145      -4.768  10.081  40.074  0.00  0.00            
ATOM   2258  HB  THR X 145      -4.923   9.336  40.854  0.00  0.00            
ATOM   2259  CG2 THR X 145      -5.614  11.336  40.270  0.00  0.00            
ATOM   2260 HG21 THR X 145      -6.637  11.149  39.944  0.00  0.00            
ATOM   2261 HG22 THR X 145      -5.649  11.585  41.331  0.00  0.00            
ATOM   2262 HG23 THR X 145      -5.132  12.190  39.793  0.00  0.00            
ATOM   2263  OG1 THR X 145      -5.118   9.401  38.840  0.00  0.00            
ATOM   2264  HG1 THR X 145      -4.667   8.554  38.867  0.00  0.00            
ATOM   2265  C   THR X 145      -2.436   9.240  40.182  0.00  0.00            
ATOM   2266  O   THR X 145      -1.830   8.857  39.231  0.00  0.00            
ATOM   2267  N   PRO X 146      -2.058   8.878  41.469  0.00  0.00            
ATOM   2268  CD  PRO X 146      -2.635   9.349  42.672  0.00  0.00            
ATOM   2269  HD2 PRO X 146      -3.723   9.368  42.608  0.00  0.00            
ATOM   2270  HD3 PRO X 146      -2.209  10.336  42.855  0.00  0.00            
ATOM   2271  CG  PRO X 146      -2.306   8.371  43.783  0.00  0.00            
ATOM   2272  HG2 PRO X 146      -2.945   7.489  43.816  0.00  0.00            
ATOM   2273  HG3 PRO X 146      -2.408   8.997  44.670  0.00  0.00            
ATOM   2274  CB  PRO X 146      -0.914   7.943  43.321  0.00  0.00            
ATOM   2275  HB2 PRO X 146      -0.697   6.962  43.743  0.00  0.00            
ATOM   2276  HB3 PRO X 146      -0.092   8.607  43.590  0.00  0.00            
ATOM   2277  CA  PRO X 146      -1.073   7.827  41.771  0.00  0.00            
ATOM   2278  HA  PRO X 146      -0.104   7.982  41.296  0.00  0.00            
ATOM   2279  C   PRO X 146      -1.751   6.518  41.379  0.00  0.00            
ATOM   2280  O   PRO X 146      -2.966   6.306  41.624  0.00  0.00            
ATOM   2281  N   CYX X 147      -1.051   5.551  40.747  0.00  0.00            
ATOM   2282  H   CYX X 147      -0.069   5.784  40.700  0.00  0.00            
ATOM   2283  CA  CYX X 147      -1.598   4.221  40.363  0.00  0.00            
ATOM   2284  HA  CYX X 147      -2.530   4.419  39.834  0.00  0.00            
ATOM   2285  CB  CYX X 147      -0.587   3.713  39.327  0.00  0.00            
ATOM   2286  HB2 CYX X 147       0.343   3.425  39.817  0.00  0.00            
ATOM   2287  HB3 CYX X 147      -0.889   2.771  38.869  0.00  0.00            
ATOM   2288  SG  CYX X 147      -0.157   4.836  37.947  0.00  0.00            
ATOM   2289  C   CYX X 147      -1.815   3.121  41.484  0.00  0.00            
ATOM   2290  O   CYX X 147      -2.509   2.087  41.294  0.00  0.00            
ATOM   2291  N   ASN X 148      -1.232   3.336  42.673  0.00  0.00            
ATOM   2292  H   ASN X 148      -0.700   4.184  42.810  0.00  0.00            
ATOM   2293  CA  ASN X 148      -1.427   2.521  43.868  0.00  0.00            
ATOM   2294  HA  ASN X 148      -0.643   2.922  44.510  0.00  0.00            
ATOM   2295  CB  ASN X 148      -2.790   2.756  44.585  0.00  0.00            
ATOM   2296  HB2 ASN X 148      -3.541   2.080  44.176  0.00  0.00            
ATOM   2297  HB3 ASN X 148      -2.730   2.496  45.641  0.00  0.00            
ATOM   2298  CG  ASN X 148      -3.271   4.231  44.467  0.00  0.00            
ATOM   2299  OD1 ASN X 148      -2.822   5.108  45.152  0.00  0.00            
ATOM   2300  ND2 ASN X 148      -4.090   4.475  43.505  0.00  0.00            
ATOM   2301 HD21 ASN X 148      -4.245   5.423  43.193  0.00  0.00            
ATOM   2302 HD22 ASN X 148      -4.446   3.711  42.948  0.00  0.00            
ATOM   2303  C   ASN X 148      -1.060   1.002  43.705  0.00  0.00            
ATOM   2304  O   ASN X 148      -1.727   0.076  44.232  0.00  0.00            
ATOM   2305  N   GLY X 149       0.050   0.721  42.942  0.00  0.00            
ATOM   2306  H   GLY X 149       0.613   1.496  42.622  0.00  0.00            
ATOM   2307  CA  GLY X 149       0.473  -0.652  42.691  0.00  0.00            
ATOM   2308  HA2 GLY X 149       1.482  -0.520  42.299  0.00  0.00            
ATOM   2309  HA3 GLY X 149       0.332  -1.148  43.652  0.00  0.00            
ATOM   2310  C   GLY X 149      -0.200  -1.365  41.580  0.00  0.00            
ATOM   2311  O   GLY X 149       0.005  -2.608  41.386  0.00  0.00            
ATOM   2312  N   VAL X 150      -1.141  -0.823  40.835  0.00  0.00            
ATOM   2313  H   VAL X 150      -1.280   0.173  40.925  0.00  0.00            
ATOM   2314  CA  VAL X 150      -2.142  -1.489  39.947  0.00  0.00            
ATOM   2315  HA  VAL X 150      -1.702  -2.469  39.765  0.00  0.00            
ATOM   2316  CB  VAL X 150      -3.524  -1.725  40.660  0.00  0.00            
ATOM   2317  HB  VAL X 150      -4.084  -0.795  40.751  0.00  0.00            
ATOM   2318  CG1 VAL X 150      -4.409  -2.687  39.813  0.00  0.00            
ATOM   2319 HG11 VAL X 150      -3.845  -3.477  39.316  0.00  0.00            
ATOM   2320 HG12 VAL X 150      -5.170  -3.169  40.427  0.00  0.00            
ATOM   2321 HG13 VAL X 150      -4.880  -2.231  38.942  0.00  0.00            
ATOM   2322  CG2 VAL X 150      -3.557  -2.398  42.093  0.00  0.00            
ATOM   2323 HG21 VAL X 150      -3.146  -3.390  41.910  0.00  0.00            
ATOM   2324 HG22 VAL X 150      -2.929  -1.819  42.771  0.00  0.00            
ATOM   2325 HG23 VAL X 150      -4.545  -2.462  42.549  0.00  0.00            
ATOM   2326  C   VAL X 150      -2.134  -0.846  38.619  0.00  0.00            
ATOM   2327  O   VAL X 150      -2.202   0.402  38.539  0.00  0.00            
ATOM   2328  N   GLU X 151      -2.217  -1.646  37.592  0.00  0.00            
ATOM   2329  H   GLU X 151      -1.974  -2.622  37.678  0.00  0.00            
ATOM   2330  CA  GLU X 151      -2.472  -1.165  36.203  0.00  0.00            
ATOM   2331  HA  GLU X 151      -1.772  -0.341  36.059  0.00  0.00            
ATOM   2332  CB  GLU X 151      -2.228  -2.315  35.181  0.00  0.00            
ATOM   2333  HB2 GLU X 151      -2.502  -1.854  34.232  0.00  0.00            
ATOM   2334  HB3 GLU X 151      -1.181  -2.582  35.038  0.00  0.00            
ATOM   2335  CG  GLU X 151      -3.171  -3.584  35.351  0.00  0.00            
ATOM   2336  HG2 GLU X 151      -2.790  -4.049  36.261  0.00  0.00            
ATOM   2337  HG3 GLU X 151      -4.223  -3.322  35.458  0.00  0.00            
ATOM   2338  CD  GLU X 151      -3.029  -4.534  34.174  0.00  0.00            
ATOM   2339  OE1 GLU X 151      -2.738  -4.010  33.068  0.00  0.00            
ATOM   2340  OE2 GLU X 151      -3.250  -5.759  34.309  0.00  0.00            
ATOM   2341  C   GLU X 151      -3.906  -0.601  36.029  0.00  0.00            
ATOM   2342  O   GLU X 151      -4.833  -1.112  36.612  0.00  0.00            
ATOM   2343  N   GLY X 152      -4.051   0.368  35.109  0.00  0.00            
ATOM   2344  H   GLY X 152      -3.260   0.787  34.639  0.00  0.00            
ATOM   2345  CA  GLY X 152      -5.320   1.047  34.866  0.00  0.00            
ATOM   2346  HA2 GLY X 152      -5.931   0.332  34.316  0.00  0.00            
ATOM   2347  HA3 GLY X 152      -5.688   1.192  35.882  0.00  0.00            
ATOM   2348  C   GLY X 152      -5.138   2.338  34.095  0.00  0.00            
ATOM   2349  O   GLY X 152      -4.131   2.540  33.395  0.00  0.00            
ATOM   2350  N   PHE X 153      -6.158   3.240  34.248  0.00  0.00            
ATOM   2351  H   PHE X 153      -6.932   3.050  34.867  0.00  0.00            
ATOM   2352  CA  PHE X 153      -6.224   4.455  33.474  0.00  0.00            
ATOM   2353  HA  PHE X 153      -6.311   4.142  32.433  0.00  0.00            
ATOM   2354  CB  PHE X 153      -7.497   5.238  34.001  0.00  0.00            
ATOM   2355  HB2 PHE X 153      -8.378   4.609  33.870  0.00  0.00            
ATOM   2356  HB3 PHE X 153      -7.375   5.291  35.083  0.00  0.00            
ATOM   2357  CG  PHE X 153      -7.894   6.624  33.393  0.00  0.00            
ATOM   2358  CD1 PHE X 153      -7.736   6.848  32.029  0.00  0.00            
ATOM   2359  HD1 PHE X 153      -7.469   6.071  31.329  0.00  0.00            
ATOM   2360  CE1 PHE X 153      -7.922   8.136  31.519  0.00  0.00            
ATOM   2361  HE1 PHE X 153      -7.773   8.311  30.464  0.00  0.00            
ATOM   2362  CZ  PHE X 153      -8.217   9.268  32.364  0.00  0.00            
ATOM   2363  HZ  PHE X 153      -8.341  10.259  31.954  0.00  0.00            
ATOM   2364  CE2 PHE X 153      -8.395   9.063  33.755  0.00  0.00            
ATOM   2365  HE2 PHE X 153      -8.764   9.814  34.437  0.00  0.00            
ATOM   2366  CD2 PHE X 153      -8.169   7.701  34.266  0.00  0.00            
ATOM   2367  HD2 PHE X 153      -8.331   7.426  35.298  0.00  0.00            
ATOM   2368  C   PHE X 153      -4.972   5.338  33.637  0.00  0.00            
ATOM   2369  O   PHE X 153      -4.496   5.649  34.778  0.00  0.00            
ATOM   2370  N   ASN X 154      -4.347   5.641  32.499  0.00  0.00            
ATOM   2371  H   ASN X 154      -4.835   5.429  31.640  0.00  0.00            
ATOM   2372  CA  ASN X 154      -3.021   6.309  32.453  0.00  0.00            
ATOM   2373  HA  ASN X 154      -2.533   6.268  31.479  0.00  0.00            
ATOM   2374  CB  ASN X 154      -3.156   7.804  32.740  0.00  0.00            
ATOM   2375  HB2 ASN X 154      -3.356   7.896  33.808  0.00  0.00            
ATOM   2376  HB3 ASN X 154      -2.240   8.340  32.494  0.00  0.00            
ATOM   2377  CG  ASN X 154      -4.287   8.512  32.051  0.00  0.00            
ATOM   2378  OD1 ASN X 154      -4.466   8.611  30.868  0.00  0.00            
ATOM   2379  ND2 ASN X 154      -5.185   9.056  32.830  0.00  0.00            
ATOM   2380 HD21 ASN X 154      -5.888   9.626  32.380  0.00  0.00            
ATOM   2381 HD22 ASN X 154      -5.157   8.916  33.829  0.00  0.00            
ATOM   2382  C   ASN X 154      -2.059   5.682  33.450  0.00  0.00            
ATOM   2383  O   ASN X 154      -1.198   6.387  34.010  0.00  0.00            
ATOM   2384  N   CYX X 155      -1.950   4.331  33.566  0.00  0.00            
ATOM   2385  H   CYX X 155      -2.655   3.758  33.125  0.00  0.00            
ATOM   2386  CA  CYX X 155      -1.064   3.697  34.536  0.00  0.00            
ATOM   2387  HA  CYX X 155      -0.155   4.291  34.630  0.00  0.00            
ATOM   2388  CB  CYX X 155      -1.788   3.604  35.878  0.00  0.00            
ATOM   2389  HB2 CYX X 155      -2.682   3.004  35.707  0.00  0.00            
ATOM   2390  HB3 CYX X 155      -1.288   2.804  36.425  0.00  0.00            
ATOM   2391  SG  CYX X 155      -1.990   4.941  36.927  0.00  0.00            
ATOM   2392  C   CYX X 155      -0.741   2.275  33.997  0.00  0.00            
ATOM   2393  O   CYX X 155      -1.363   1.263  34.334  0.00  0.00            
ATOM   2394  N   TYR X 156       0.174   2.199  33.010  0.00  0.00            
ATOM   2395  H   TYR X 156       0.414   3.114  32.657  0.00  0.00            
ATOM   2396  CA  TYR X 156       0.641   1.054  32.171  0.00  0.00            
ATOM   2397  HA  TYR X 156      -0.131   0.474  31.665  0.00  0.00            
ATOM   2398  CB  TYR X 156       1.415   1.634  30.943  0.00  0.00            
ATOM   2399  HB2 TYR X 156       2.355   2.133  31.180  0.00  0.00            
ATOM   2400  HB3 TYR X 156       1.587   0.831  30.226  0.00  0.00            
ATOM   2401  CG  TYR X 156       0.617   2.630  30.173  0.00  0.00            
ATOM   2402  CD1 TYR X 156      -0.367   2.202  29.296  0.00  0.00            
ATOM   2403  HD1 TYR X 156      -0.522   1.155  29.079  0.00  0.00            
ATOM   2404  CE1 TYR X 156      -1.117   3.089  28.526  0.00  0.00            
ATOM   2405  HE1 TYR X 156      -1.818   2.591  27.873  0.00  0.00            
ATOM   2406  CZ  TYR X 156      -0.950   4.521  28.773  0.00  0.00            
ATOM   2407  OH  TYR X 156      -1.737   5.398  28.113  0.00  0.00            
ATOM   2408  HH  TYR X 156      -2.591   5.002  27.927  0.00  0.00            
ATOM   2409  CE2 TYR X 156       0.034   4.981  29.712  0.00  0.00            
ATOM   2410  HE2 TYR X 156       0.092   6.027  29.973  0.00  0.00            
ATOM   2411  CD2 TYR X 156       0.744   3.994  30.403  0.00  0.00            
ATOM   2412  HD2 TYR X 156       1.458   4.291  31.156  0.00  0.00            
ATOM   2413  C   TYR X 156       1.622   0.127  32.970  0.00  0.00            
ATOM   2414  O   TYR X 156       2.615   0.650  33.479  0.00  0.00            
ATOM   2415  N   PHE X 157       1.529  -1.213  32.856  0.00  0.00            
ATOM   2416  H   PHE X 157       0.690  -1.576  32.426  0.00  0.00            
ATOM   2417  CA  PHE X 157       2.611  -2.211  33.114  0.00  0.00            
ATOM   2418  HA  PHE X 157       3.074  -1.813  34.017  0.00  0.00            
ATOM   2419  CB  PHE X 157       2.162  -3.697  33.230  0.00  0.00            
ATOM   2420  HB2 PHE X 157       1.322  -3.694  33.924  0.00  0.00            
ATOM   2421  HB3 PHE X 157       1.752  -3.986  32.262  0.00  0.00            
ATOM   2422  CG  PHE X 157       3.156  -4.687  33.690  0.00  0.00            
ATOM   2423  CD1 PHE X 157       3.416  -4.920  35.073  0.00  0.00            
ATOM   2424  HD1 PHE X 157       2.698  -4.568  35.799  0.00  0.00            
ATOM   2425  CE1 PHE X 157       4.355  -5.826  35.473  0.00  0.00            
ATOM   2426  HE1 PHE X 157       4.558  -6.064  36.507  0.00  0.00            
ATOM   2427  CZ  PHE X 157       5.122  -6.462  34.469  0.00  0.00            
ATOM   2428  HZ  PHE X 157       5.920  -7.130  34.757  0.00  0.00            
ATOM   2429  CE2 PHE X 157       4.856  -6.327  33.077  0.00  0.00            
ATOM   2430  HE2 PHE X 157       5.310  -6.879  32.268  0.00  0.00            
ATOM   2431  CD2 PHE X 157       3.850  -5.414  32.691  0.00  0.00            
ATOM   2432  HD2 PHE X 157       3.578  -5.136  31.684  0.00  0.00            
ATOM   2433  C   PHE X 157       3.641  -2.113  31.982  0.00  0.00            
ATOM   2434  O   PHE X 157       3.273  -2.177  30.830  0.00  0.00            
ATOM   2435  N   PRO X 158       4.951  -1.854  32.233  0.00  0.00            
ATOM   2436  CD  PRO X 158       5.671  -1.889  33.496  0.00  0.00            
ATOM   2437  HD2 PRO X 158       5.608  -2.907  33.879  0.00  0.00            
ATOM   2438  HD3 PRO X 158       5.256  -1.254  34.279  0.00  0.00            
ATOM   2439  CG  PRO X 158       7.150  -1.492  33.267  0.00  0.00            
ATOM   2440  HG2 PRO X 158       7.658  -2.385  32.903  0.00  0.00            
ATOM   2441  HG3 PRO X 158       7.580  -0.934  34.099  0.00  0.00            
ATOM   2442  CB  PRO X 158       7.049  -0.556  32.056  0.00  0.00            
ATOM   2443  HB2 PRO X 158       7.906  -0.742  31.408  0.00  0.00            
ATOM   2444  HB3 PRO X 158       6.799   0.472  32.320  0.00  0.00            
ATOM   2445  CA  PRO X 158       5.932  -1.208  31.254  0.00  0.00            
ATOM   2446  HA  PRO X 158       5.410  -0.447  30.674  0.00  0.00            
ATOM   2447  C   PRO X 158       6.451  -2.217  30.246  0.00  0.00            
ATOM   2448  O   PRO X 158       7.018  -1.841  29.200  0.00  0.00            
ATOM   2449  N   LEU X 159       6.549  -3.527  30.617  0.00  0.00            
ATOM   2450  H   LEU X 159       6.219  -3.885  31.501  0.00  0.00            
ATOM   2451  CA  LEU X 159       7.041  -4.552  29.620  0.00  0.00            
ATOM   2452  HA  LEU X 159       7.889  -4.072  29.132  0.00  0.00            
ATOM   2453  CB  LEU X 159       7.533  -5.885  30.237  0.00  0.00            
ATOM   2454  HB2 LEU X 159       6.754  -6.478  30.717  0.00  0.00            
ATOM   2455  HB3 LEU X 159       7.877  -6.493  29.400  0.00  0.00            
ATOM   2456  CG  LEU X 159       8.631  -5.697  31.325  0.00  0.00            
ATOM   2457  HG  LEU X 159       8.170  -5.290  32.225  0.00  0.00            
ATOM   2458  CD1 LEU X 159       9.317  -6.961  31.806  0.00  0.00            
ATOM   2459 HD11 LEU X 159       9.914  -7.332  30.974  0.00  0.00            
ATOM   2460 HD12 LEU X 159       9.910  -6.715  32.687  0.00  0.00            
ATOM   2461 HD13 LEU X 159       8.621  -7.774  32.015  0.00  0.00            
ATOM   2462  CD2 LEU X 159       9.794  -4.757  30.902  0.00  0.00            
ATOM   2463 HD21 LEU X 159      10.360  -5.206  30.086  0.00  0.00            
ATOM   2464 HD22 LEU X 159       9.427  -3.844  30.436  0.00  0.00            
ATOM   2465 HD23 LEU X 159      10.446  -4.426  31.711  0.00  0.00            
ATOM   2466  C   LEU X 159       5.859  -4.908  28.640  0.00  0.00            
ATOM   2467  O   LEU X 159       4.742  -5.133  29.103  0.00  0.00            
ATOM   2468  N   GLN X 160       6.166  -4.985  27.358  0.00  0.00            
ATOM   2469  H   GLN X 160       7.096  -4.626  27.193  0.00  0.00            
ATOM   2470  CA  GLN X 160       5.234  -5.320  26.331  0.00  0.00            
ATOM   2471  HA  GLN X 160       4.304  -5.540  26.856  0.00  0.00            
ATOM   2472  CB  GLN X 160       5.036  -4.085  25.383  0.00  0.00            
ATOM   2473  HB2 GLN X 160       4.691  -3.142  25.805  0.00  0.00            
ATOM   2474  HB3 GLN X 160       6.063  -3.925  25.052  0.00  0.00            
ATOM   2475  CG  GLN X 160       4.175  -4.405  24.148  0.00  0.00            
ATOM   2476  HG2 GLN X 160       4.285  -3.569  23.457  0.00  0.00            
ATOM   2477  HG3 GLN X 160       4.675  -5.175  23.561  0.00  0.00            
ATOM   2478  CD  GLN X 160       2.712  -4.781  24.424  0.00  0.00            
ATOM   2479  OE1 GLN X 160       1.933  -4.119  25.106  0.00  0.00            
ATOM   2480  NE2 GLN X 160       2.301  -5.867  23.878  0.00  0.00            
ATOM   2481 HE21 GLN X 160       1.331  -6.146  23.914  0.00  0.00            
ATOM   2482 HE22 GLN X 160       2.943  -6.406  23.314  0.00  0.00            
ATOM   2483  C   GLN X 160       5.745  -6.608  25.580  0.00  0.00            
ATOM   2484  O   GLN X 160       6.888  -6.626  25.084  0.00  0.00            
ATOM   2485  N   SER X 161       4.902  -7.662  25.415  0.00  0.00            
ATOM   2486  H   SER X 161       3.939  -7.582  25.708  0.00  0.00            
ATOM   2487  CA  SER X 161       5.306  -8.843  24.632  0.00  0.00            
ATOM   2488  HA  SER X 161       6.383  -9.000  24.692  0.00  0.00            
ATOM   2489  CB  SER X 161       4.527 -10.057  25.224  0.00  0.00            
ATOM   2490  HB2 SER X 161       4.862 -10.230  26.246  0.00  0.00            
ATOM   2491  HB3 SER X 161       3.449  -9.896  25.201  0.00  0.00            
ATOM   2492  OG  SER X 161       4.844 -11.195  24.425  0.00  0.00            
ATOM   2493  HG  SER X 161       5.249 -11.862  24.984  0.00  0.00            
ATOM   2494  C   SER X 161       4.924  -8.622  23.189  0.00  0.00            
ATOM   2495  O   SER X 161       3.966  -7.964  22.886  0.00  0.00            
ATOM   2496  N   TYR X 162       5.784  -9.033  22.274  0.00  0.00            
ATOM   2497  H   TYR X 162       6.613  -9.539  22.553  0.00  0.00            
ATOM   2498  CA  TYR X 162       5.461  -9.120  20.872  0.00  0.00            
ATOM   2499  HA  TYR X 162       5.091  -8.171  20.485  0.00  0.00            
ATOM   2500  CB  TYR X 162       6.696  -9.494  20.002  0.00  0.00            
ATOM   2501  HB2 TYR X 162       6.912 -10.548  20.175  0.00  0.00            
ATOM   2502  HB3 TYR X 162       6.322  -9.388  18.983  0.00  0.00            
ATOM   2503  CG  TYR X 162       7.876  -8.631  20.319  0.00  0.00            
ATOM   2504  CD1 TYR X 162       7.861  -7.387  19.688  0.00  0.00            
ATOM   2505  HD1 TYR X 162       6.993  -7.012  19.167  0.00  0.00            
ATOM   2506  CE1 TYR X 162       9.004  -6.575  19.728  0.00  0.00            
ATOM   2507  HE1 TYR X 162       8.964  -5.559  19.362  0.00  0.00            
ATOM   2508  CZ  TYR X 162      10.113  -6.976  20.550  0.00  0.00            
ATOM   2509  OH  TYR X 162      11.186  -6.225  20.644  0.00  0.00            
ATOM   2510  HH  TYR X 162      10.902  -5.316  20.518  0.00  0.00            
ATOM   2511  CE2 TYR X 162      10.118  -8.287  21.175  0.00  0.00            
ATOM   2512  HE2 TYR X 162      10.947  -8.652  21.763  0.00  0.00            
ATOM   2513  CD2 TYR X 162       8.976  -9.112  21.062  0.00  0.00            
ATOM   2514  HD2 TYR X 162       9.050 -10.111  21.466  0.00  0.00            
ATOM   2515  C   TYR X 162       4.314 -10.094  20.436  0.00  0.00            
ATOM   2516  O   TYR X 162       3.745 -10.003  19.335  0.00  0.00            
ATOM   2517  N   GLY X 163       3.984 -11.083  21.283  0.00  0.00            
ATOM   2518  H   GLY X 163       4.465 -11.097  22.172  0.00  0.00            
ATOM   2519  CA  GLY X 163       2.942 -12.135  21.078  0.00  0.00            
ATOM   2520  HA2 GLY X 163       2.770 -12.705  21.991  0.00  0.00            
ATOM   2521  HA3 GLY X 163       2.008 -11.632  20.826  0.00  0.00            
ATOM   2522  C   GLY X 163       3.299 -13.130  19.957  0.00  0.00            
ATOM   2523  O   GLY X 163       2.383 -13.460  19.155  0.00  0.00            
ATOM   2524  N   PHE X 164       4.607 -13.519  19.818  0.00  0.00            
ATOM   2525  H   PHE X 164       5.284 -13.166  20.479  0.00  0.00            
ATOM   2526  CA  PHE X 164       5.065 -14.026  18.515  0.00  0.00            
ATOM   2527  HA  PHE X 164       4.861 -13.289  17.739  0.00  0.00            
ATOM   2528  CB  PHE X 164       6.574 -14.324  18.575  0.00  0.00            
ATOM   2529  HB2 PHE X 164       6.764 -14.950  19.446  0.00  0.00            
ATOM   2530  HB3 PHE X 164       6.938 -14.832  17.682  0.00  0.00            
ATOM   2531  CG  PHE X 164       7.345 -13.077  18.605  0.00  0.00            
ATOM   2532  CD1 PHE X 164       7.425 -12.226  17.458  0.00  0.00            
ATOM   2533  HD1 PHE X 164       6.652 -12.374  16.719  0.00  0.00            
ATOM   2534  CE1 PHE X 164       8.313 -11.158  17.410  0.00  0.00            
ATOM   2535  HE1 PHE X 164       8.403 -10.492  16.564  0.00  0.00            
ATOM   2536  CZ  PHE X 164       9.300 -11.026  18.429  0.00  0.00            
ATOM   2537  HZ  PHE X 164      10.087 -10.289  18.364  0.00  0.00            
ATOM   2538  CE2 PHE X 164       9.298 -11.879  19.485  0.00  0.00            
ATOM   2539  HE2 PHE X 164      10.001 -11.733  20.292  0.00  0.00            
ATOM   2540  CD2 PHE X 164       8.368 -12.895  19.590  0.00  0.00            
ATOM   2541  HD2 PHE X 164       8.278 -13.593  20.409  0.00  0.00            
ATOM   2542  C   PHE X 164       4.358 -15.322  18.075  0.00  0.00            
ATOM   2543  O   PHE X 164       4.435 -16.383  18.695  0.00  0.00            
ATOM   2544  N   GLN X 165       3.712 -15.324  16.925  0.00  0.00            
ATOM   2545  H   GLN X 165       3.748 -14.423  16.469  0.00  0.00            
ATOM   2546  CA  GLN X 165       2.973 -16.470  16.278  0.00  0.00            
ATOM   2547  HA  GLN X 165       3.272 -17.327  16.881  0.00  0.00            
ATOM   2548  CB  GLN X 165       1.424 -16.413  16.432  0.00  0.00            
ATOM   2549  HB2 GLN X 165       1.015 -17.379  16.136  0.00  0.00            
ATOM   2550  HB3 GLN X 165       1.156 -16.278  17.480  0.00  0.00            
ATOM   2551  CG  GLN X 165       0.819 -15.353  15.529  0.00  0.00            
ATOM   2552  HG2 GLN X 165      -0.071 -15.046  16.078  0.00  0.00            
ATOM   2553  HG3 GLN X 165       1.309 -14.384  15.428  0.00  0.00            
ATOM   2554  CD  GLN X 165       0.380 -15.894  14.127  0.00  0.00            
ATOM   2555  OE1 GLN X 165       0.420 -17.061  13.871  0.00  0.00            
ATOM   2556  NE2 GLN X 165       0.062 -15.053  13.155  0.00  0.00            
ATOM   2557 HE21 GLN X 165      -0.224 -15.484  12.288  0.00  0.00            
ATOM   2558 HE22 GLN X 165       0.173 -14.059  13.296  0.00  0.00            
ATOM   2559  C   GLN X 165       3.340 -16.779  14.885  0.00  0.00            
ATOM   2560  O   GLN X 165       3.783 -15.945  14.141  0.00  0.00            
ATOM   2561  N   PRO X 166       3.270 -18.077  14.459  0.00  0.00            
ATOM   2562  CD  PRO X 166       2.819 -19.172  15.312  0.00  0.00            
ATOM   2563  HD2 PRO X 166       1.737 -19.268  15.395  0.00  0.00            
ATOM   2564  HD3 PRO X 166       3.198 -19.190  16.334  0.00  0.00            
ATOM   2565  CG  PRO X 166       3.437 -20.395  14.581  0.00  0.00            
ATOM   2566  HG2 PRO X 166       2.804 -21.283  14.589  0.00  0.00            
ATOM   2567  HG3 PRO X 166       4.459 -20.502  14.944  0.00  0.00            
ATOM   2568  CB  PRO X 166       3.544 -19.960  13.123  0.00  0.00            
ATOM   2569  HB2 PRO X 166       2.519 -19.973  12.754  0.00  0.00            
ATOM   2570  HB3 PRO X 166       4.228 -20.569  12.532  0.00  0.00            
ATOM   2571  CA  PRO X 166       4.007 -18.507  13.315  0.00  0.00            
ATOM   2572  HA  PRO X 166       5.089 -18.554  13.445  0.00  0.00            
ATOM   2573  C   PRO X 166       3.787 -17.837  11.913  0.00  0.00            
ATOM   2574  O   PRO X 166       4.645 -17.591  11.072  0.00  0.00            
ATOM   2575  N   THR X 167       2.533 -17.368  11.632  0.00  0.00            
ATOM   2576  H   THR X 167       1.867 -17.445  12.388  0.00  0.00            
ATOM   2577  CA  THR X 167       2.034 -16.776  10.363  0.00  0.00            
ATOM   2578  HA  THR X 167       2.778 -17.007   9.600  0.00  0.00            
ATOM   2579  CB  THR X 167       0.645 -17.285   9.994  0.00  0.00            
ATOM   2580  HB  THR X 167       0.329 -16.975   8.997  0.00  0.00            
ATOM   2581  CG2 THR X 167       0.607 -18.762   9.980  0.00  0.00            
ATOM   2582 HG21 THR X 167       0.448 -19.296  10.917  0.00  0.00            
ATOM   2583 HG22 THR X 167      -0.179 -19.053   9.283  0.00  0.00            
ATOM   2584 HG23 THR X 167       1.561 -19.097   9.573  0.00  0.00            
ATOM   2585  OG1 THR X 167      -0.364 -16.874  10.914  0.00  0.00            
ATOM   2586  HG1 THR X 167      -0.823 -17.704  11.063  0.00  0.00            
ATOM   2587  C   THR X 167       2.168 -15.214  10.399  0.00  0.00            
ATOM   2588  O   THR X 167       1.688 -14.551   9.451  0.00  0.00            
ATOM   2589  N   ASN X 168       2.856 -14.592  11.382  0.00  0.00            
ATOM   2590  H   ASN X 168       3.074 -15.076  12.241  0.00  0.00            
ATOM   2591  CA  ASN X 168       3.213 -13.184  11.256  0.00  0.00            
ATOM   2592  HA  ASN X 168       2.323 -12.556  11.299  0.00  0.00            
ATOM   2593  CB  ASN X 168       4.128 -12.882  12.435  0.00  0.00            
ATOM   2594  HB2 ASN X 168       4.868 -13.678  12.518  0.00  0.00            
ATOM   2595  HB3 ASN X 168       4.668 -11.951  12.266  0.00  0.00            
ATOM   2596  CG  ASN X 168       3.384 -12.692  13.752  0.00  0.00            
ATOM   2597  OD1 ASN X 168       2.196 -12.854  13.882  0.00  0.00            
ATOM   2598  ND2 ASN X 168       4.070 -12.217  14.695  0.00  0.00            
ATOM   2599 HD21 ASN X 168       3.525 -11.832  15.453  0.00  0.00            
ATOM   2600 HD22 ASN X 168       5.070 -12.083  14.642  0.00  0.00            
ATOM   2601  C   ASN X 168       4.010 -12.882   9.987  0.00  0.00            
ATOM   2602  O   ASN X 168       5.029 -13.523   9.696  0.00  0.00            
ATOM   2603  N   GLY X 169       3.712 -11.786   9.362  0.00  0.00            
ATOM   2604  H   GLY X 169       2.920 -11.235   9.661  0.00  0.00            
ATOM   2605  CA  GLY X 169       4.450 -11.245   8.282  0.00  0.00            
ATOM   2606  HA2 GLY X 169       4.567 -11.843   7.379  0.00  0.00            
ATOM   2607  HA3 GLY X 169       3.849 -10.380   8.001  0.00  0.00            
ATOM   2608  C   GLY X 169       5.881 -10.780   8.671  0.00  0.00            
ATOM   2609  O   GLY X 169       6.133 -10.578   9.858  0.00  0.00            
ATOM   2610  N   VAL X 170       6.816 -10.742   7.728  0.00  0.00            
ATOM   2611  H   VAL X 170       6.530 -10.690   6.761  0.00  0.00            
ATOM   2612  CA  VAL X 170       8.226 -10.835   8.097  0.00  0.00            
ATOM   2613  HA  VAL X 170       8.400 -11.821   8.528  0.00  0.00            
ATOM   2614  CB  VAL X 170       9.049 -10.628   6.726  0.00  0.00            
ATOM   2615  HB  VAL X 170       8.673 -11.429   6.089  0.00  0.00            
ATOM   2616  CG1 VAL X 170       8.733  -9.261   6.056  0.00  0.00            
ATOM   2617 HG11 VAL X 170       7.680  -8.985   6.013  0.00  0.00            
ATOM   2618 HG12 VAL X 170       9.275  -8.459   6.556  0.00  0.00            
ATOM   2619 HG13 VAL X 170       9.117  -9.334   5.038  0.00  0.00            
ATOM   2620  CG2 VAL X 170      10.527 -10.877   6.829  0.00  0.00            
ATOM   2621 HG21 VAL X 170      10.974 -10.978   5.840  0.00  0.00            
ATOM   2622 HG22 VAL X 170      11.031 -10.059   7.344  0.00  0.00            
ATOM   2623 HG23 VAL X 170      10.833 -11.799   7.323  0.00  0.00            
ATOM   2624  C   VAL X 170       8.799  -9.828   9.048  0.00  0.00            
ATOM   2625  O   VAL X 170       9.751 -10.168   9.807  0.00  0.00            
ATOM   2626  N   GLY X 171       8.258  -8.611   9.112  0.00  0.00            
ATOM   2627  H   GLY X 171       7.477  -8.494   8.482  0.00  0.00            
ATOM   2628  CA  GLY X 171       8.752  -7.617  10.109  0.00  0.00            
ATOM   2629  HA2 GLY X 171       9.835  -7.528  10.022  0.00  0.00            
ATOM   2630  HA3 GLY X 171       8.326  -6.660   9.807  0.00  0.00            
ATOM   2631  C   GLY X 171       8.450  -7.895  11.554  0.00  0.00            
ATOM   2632  O   GLY X 171       9.273  -7.681  12.455  0.00  0.00            
ATOM   2633  N   TYR X 172       7.314  -8.603  11.727  0.00  0.00            
ATOM   2634  H   TYR X 172       6.806  -8.759  10.868  0.00  0.00            
ATOM   2635  CA  TYR X 172       6.787  -9.022  13.029  0.00  0.00            
ATOM   2636  HA  TYR X 172       6.996  -8.209  13.724  0.00  0.00            
ATOM   2637  CB  TYR X 172       5.273  -9.135  12.947  0.00  0.00            
ATOM   2638  HB2 TYR X 172       5.092  -9.713  12.041  0.00  0.00            
ATOM   2639  HB3 TYR X 172       4.776  -9.676  13.753  0.00  0.00            
ATOM   2640  CG  TYR X 172       4.525  -7.863  12.747  0.00  0.00            
ATOM   2641  CD1 TYR X 172       4.068  -7.542  11.448  0.00  0.00            
ATOM   2642  HD1 TYR X 172       4.224  -8.257  10.653  0.00  0.00            
ATOM   2643  CE1 TYR X 172       3.427  -6.355  11.132  0.00  0.00            
ATOM   2644  HE1 TYR X 172       3.089  -6.014  10.165  0.00  0.00            
ATOM   2645  CZ  TYR X 172       3.102  -5.487  12.230  0.00  0.00            
ATOM   2646  OH  TYR X 172       2.336  -4.409  11.954  0.00  0.00            
ATOM   2647  HH  TYR X 172       2.595  -4.078  11.091  0.00  0.00            
ATOM   2648  CE2 TYR X 172       3.498  -5.825  13.559  0.00  0.00            
ATOM   2649  HE2 TYR X 172       3.234  -5.169  14.376  0.00  0.00            
ATOM   2650  CD2 TYR X 172       4.220  -6.976  13.824  0.00  0.00            
ATOM   2651  HD2 TYR X 172       4.484  -7.238  14.838  0.00  0.00            
ATOM   2652  C   TYR X 172       7.350 -10.358  13.590  0.00  0.00            
ATOM   2653  O   TYR X 172       6.818 -10.854  14.606  0.00  0.00            
ATOM   2654  N   GLN X 173       8.232 -11.002  12.822  0.00  0.00            
ATOM   2655  H   GLN X 173       8.606 -10.507  12.024  0.00  0.00            
ATOM   2656  CA  GLN X 173       8.880 -12.264  13.210  0.00  0.00            
ATOM   2657  HA  GLN X 173       8.071 -12.927  13.516  0.00  0.00            
ATOM   2658  CB  GLN X 173       9.394 -12.917  11.927  0.00  0.00            
ATOM   2659  HB2 GLN X 173       9.947 -12.179  11.346  0.00  0.00            
ATOM   2660  HB3 GLN X 173       9.991 -13.754  12.290  0.00  0.00            
ATOM   2661  CG  GLN X 173       8.182 -13.463  11.141  0.00  0.00            
ATOM   2662  HG2 GLN X 173       7.618 -14.132  11.792  0.00  0.00            
ATOM   2663  HG3 GLN X 173       7.529 -12.649  10.829  0.00  0.00            
ATOM   2664  CD  GLN X 173       8.682 -14.237   9.929  0.00  0.00            
ATOM   2665  OE1 GLN X 173       9.854 -14.735   9.929  0.00  0.00            
ATOM   2666  NE2 GLN X 173       7.903 -14.490   8.913  0.00  0.00            
ATOM   2667 HE21 GLN X 173       8.231 -15.078   8.161  0.00  0.00            
ATOM   2668 HE22 GLN X 173       6.926 -14.319   9.102  0.00  0.00            
ATOM   2669  C   GLN X 173       9.960 -12.118  14.351  0.00  0.00            
ATOM   2670  O   GLN X 173      10.576 -11.045  14.346  0.00  0.00            
ATOM   2671  N   PRO X 174      10.156 -13.124  15.240  0.00  0.00            
ATOM   2672  CD  PRO X 174       9.432 -14.352  15.285  0.00  0.00            
ATOM   2673  HD2 PRO X 174       9.407 -14.716  14.258  0.00  0.00            
ATOM   2674  HD3 PRO X 174       8.389 -14.185  15.553  0.00  0.00            
ATOM   2675  CG  PRO X 174      10.110 -15.303  16.260  0.00  0.00            
ATOM   2676  HG2 PRO X 174      10.738 -15.958  15.656  0.00  0.00            
ATOM   2677  HG3 PRO X 174       9.406 -15.892  16.849  0.00  0.00            
ATOM   2678  CB  PRO X 174      10.969 -14.315  17.059  0.00  0.00            
ATOM   2679  HB2 PRO X 174      11.832 -14.831  17.478  0.00  0.00            
ATOM   2680  HB3 PRO X 174      10.516 -13.907  17.963  0.00  0.00            
ATOM   2681  CA  PRO X 174      11.301 -13.146  16.117  0.00  0.00            
ATOM   2682  HA  PRO X 174      11.327 -12.165  16.592  0.00  0.00            
ATOM   2683  C   PRO X 174      12.570 -13.413  15.282  0.00  0.00            
ATOM   2684  O   PRO X 174      12.572 -14.331  14.447  0.00  0.00            
ATOM   2685  N   TYR X 175      13.591 -12.593  15.560  0.00  0.00            
ATOM   2686  H   TYR X 175      13.394 -11.820  16.180  0.00  0.00            
ATOM   2687  CA  TYR X 175      14.963 -12.788  15.117  0.00  0.00            
ATOM   2688  HA  TYR X 175      14.988 -13.678  14.487  0.00  0.00            
ATOM   2689  CB  TYR X 175      15.464 -11.652  14.189  0.00  0.00            
ATOM   2690  HB2 TYR X 175      15.388 -10.743  14.786  0.00  0.00            
ATOM   2691  HB3 TYR X 175      16.500 -11.822  13.894  0.00  0.00            
ATOM   2692  CG  TYR X 175      14.647 -11.438  12.910  0.00  0.00            
ATOM   2693  CD1 TYR X 175      13.343 -10.930  12.892  0.00  0.00            
ATOM   2694  HD1 TYR X 175      12.867 -10.674  13.827  0.00  0.00            
ATOM   2695  CE1 TYR X 175      12.618 -10.713  11.706  0.00  0.00            
ATOM   2696  HE1 TYR X 175      11.612 -10.320  11.696  0.00  0.00            
ATOM   2697  CZ  TYR X 175      13.147 -11.114  10.477  0.00  0.00            
ATOM   2698  OH  TYR X 175      12.482 -11.061   9.293  0.00  0.00            
ATOM   2699  HH  TYR X 175      11.624 -10.648   9.415  0.00  0.00            
ATOM   2700  CE2 TYR X 175      14.426 -11.647  10.466  0.00  0.00            
ATOM   2701  HE2 TYR X 175      14.919 -11.875   9.532  0.00  0.00            
ATOM   2702  CD2 TYR X 175      15.135 -11.857  11.653  0.00  0.00            
ATOM   2703  HD2 TYR X 175      16.139 -12.240  11.548  0.00  0.00            
ATOM   2704  C   TYR X 175      15.870 -12.886  16.303  0.00  0.00            
ATOM   2705  O   TYR X 175      15.625 -12.253  17.347  0.00  0.00            
ATOM   2706  N   ARG X 176      16.918 -13.734  16.222  0.00  0.00            
ATOM   2707  H   ARG X 176      17.022 -14.133  15.300  0.00  0.00            
ATOM   2708  CA  ARG X 176      17.963 -13.834  17.188  0.00  0.00            
ATOM   2709  HA  ARG X 176      17.539 -13.420  18.103  0.00  0.00            
ATOM   2710  CB  ARG X 176      18.382 -15.287  17.575  0.00  0.00            
ATOM   2711  HB2 ARG X 176      18.762 -15.715  16.647  0.00  0.00            
ATOM   2712  HB3 ARG X 176      19.240 -15.307  18.246  0.00  0.00            
ATOM   2713  CG  ARG X 176      17.273 -16.148  18.214  0.00  0.00            
ATOM   2714  HG2 ARG X 176      16.991 -15.726  19.179  0.00  0.00            
ATOM   2715  HG3 ARG X 176      16.345 -16.117  17.643  0.00  0.00            
ATOM   2716  CD  ARG X 176      17.717 -17.561  18.271  0.00  0.00            
ATOM   2717  HD2 ARG X 176      18.001 -17.965  17.300  0.00  0.00            
ATOM   2718  HD3 ARG X 176      18.600 -17.695  18.896  0.00  0.00            
ATOM   2719  NE  ARG X 176      16.650 -18.292  18.934  0.00  0.00            
ATOM   2720  HE  ARG X 176      15.856 -17.723  19.193  0.00  0.00            
ATOM   2721  CZ  ARG X 176      16.635 -19.522  19.471  0.00  0.00            
ATOM   2722  NH1 ARG X 176      17.519 -20.428  19.172  0.00  0.00            
ATOM   2723 HH11 ARG X 176      18.365 -20.256  18.647  0.00  0.00            
ATOM   2724 HH12 ARG X 176      17.311 -21.313  19.613  0.00  0.00            
ATOM   2725  NH2 ARG X 176      15.678 -19.953  20.206  0.00  0.00            
ATOM   2726 HH21 ARG X 176      14.894 -19.350  20.411  0.00  0.00            
ATOM   2727 HH22 ARG X 176      15.756 -20.832  20.698  0.00  0.00            
ATOM   2728  C   ARG X 176      19.180 -12.874  16.792  0.00  0.00            
ATOM   2729  O   ARG X 176      19.383 -12.570  15.621  0.00  0.00            
ATOM   2730  N   VAL X 177      19.907 -12.446  17.766  0.00  0.00            
ATOM   2731  H   VAL X 177      19.635 -12.760  18.687  0.00  0.00            
ATOM   2732  CA  VAL X 177      20.911 -11.388  17.666  0.00  0.00            
ATOM   2733  HA  VAL X 177      21.173 -11.310  16.611  0.00  0.00            
ATOM   2734  CB  VAL X 177      20.227 -10.039  17.936  0.00  0.00            
ATOM   2735  HB  VAL X 177      19.519 -10.201  18.749  0.00  0.00            
ATOM   2736  CG1 VAL X 177      21.229  -9.035  18.413  0.00  0.00            
ATOM   2737 HG11 VAL X 177      20.696  -8.086  18.477  0.00  0.00            
ATOM   2738 HG12 VAL X 177      21.678  -9.257  19.381  0.00  0.00            
ATOM   2739 HG13 VAL X 177      22.006  -8.915  17.657  0.00  0.00            
ATOM   2740  CG2 VAL X 177      19.472  -9.473  16.709  0.00  0.00            
ATOM   2741 HG21 VAL X 177      18.582 -10.086  16.571  0.00  0.00            
ATOM   2742 HG22 VAL X 177      19.173  -8.434  16.840  0.00  0.00            
ATOM   2743 HG23 VAL X 177      20.185  -9.551  15.888  0.00  0.00            
ATOM   2744  C   VAL X 177      22.181 -11.696  18.468  0.00  0.00            
ATOM   2745  O   VAL X 177      22.099 -12.267  19.566  0.00  0.00            
ATOM   2746  N   VAL X 178      23.351 -11.356  17.910  0.00  0.00            
ATOM   2747  H   VAL X 178      23.249 -11.141  16.928  0.00  0.00            
ATOM   2748  CA  VAL X 178      24.662 -11.258  18.540  0.00  0.00            
ATOM   2749  HA  VAL X 178      24.461 -11.430  19.598  0.00  0.00            
ATOM   2750  CB  VAL X 178      25.559 -12.391  18.029  0.00  0.00            
ATOM   2751  HB  VAL X 178      25.626 -12.472  16.944  0.00  0.00            
ATOM   2752  CG1 VAL X 178      26.979 -12.140  18.565  0.00  0.00            
ATOM   2753 HG11 VAL X 178      27.689 -12.959  18.449  0.00  0.00            
ATOM   2754 HG12 VAL X 178      27.375 -11.324  17.961  0.00  0.00            
ATOM   2755 HG13 VAL X 178      26.946 -11.965  19.640  0.00  0.00            
ATOM   2756  CG2 VAL X 178      25.062 -13.822  18.343  0.00  0.00            
ATOM   2757 HG21 VAL X 178      25.900 -14.518  18.388  0.00  0.00            
ATOM   2758 HG22 VAL X 178      24.633 -13.877  19.344  0.00  0.00            
ATOM   2759 HG23 VAL X 178      24.299 -14.017  17.590  0.00  0.00            
ATOM   2760  C   VAL X 178      25.272  -9.926  18.300  0.00  0.00            
ATOM   2761  O   VAL X 178      25.237  -9.405  17.205  0.00  0.00            
ATOM   2762  N   VAL X 179      25.840  -9.340  19.311  0.00  0.00            
ATOM   2763  H   VAL X 179      25.650  -9.837  20.170  0.00  0.00            
ATOM   2764  CA  VAL X 179      26.788  -8.206  19.249  0.00  0.00            
ATOM   2765  HA  VAL X 179      27.073  -7.846  18.260  0.00  0.00            
ATOM   2766  CB  VAL X 179      26.103  -6.925  19.914  0.00  0.00            
ATOM   2767  HB  VAL X 179      25.934  -7.079  20.980  0.00  0.00            
ATOM   2768  CG1 VAL X 179      26.948  -5.646  19.984  0.00  0.00            
ATOM   2769 HG11 VAL X 179      26.350  -4.776  20.257  0.00  0.00            
ATOM   2770 HG12 VAL X 179      27.675  -5.724  20.793  0.00  0.00            
ATOM   2771 HG13 VAL X 179      27.438  -5.443  19.032  0.00  0.00            
ATOM   2772  CG2 VAL X 179      24.748  -6.502  19.309  0.00  0.00            
ATOM   2773 HG21 VAL X 179      24.514  -5.452  19.486  0.00  0.00            
ATOM   2774 HG22 VAL X 179      24.779  -6.695  18.237  0.00  0.00            
ATOM   2775 HG23 VAL X 179      23.929  -7.075  19.746  0.00  0.00            
ATOM   2776  C   VAL X 179      28.110  -8.455  19.867  0.00  0.00            
ATOM   2777  O   VAL X 179      28.222  -8.549  21.129  0.00  0.00            
ATOM   2778  N   LEU X 180      29.108  -8.728  19.103  0.00  0.00            
ATOM   2779  H   LEU X 180      28.884  -8.720  18.118  0.00  0.00            
ATOM   2780  CA  LEU X 180      30.450  -8.904  19.521  0.00  0.00            
ATOM   2781  HA  LEU X 180      30.519  -9.366  20.506  0.00  0.00            
ATOM   2782  CB  LEU X 180      31.172  -9.819  18.502  0.00  0.00            
ATOM   2783  HB2 LEU X 180      30.860  -9.467  17.519  0.00  0.00            
ATOM   2784  HB3 LEU X 180      32.260  -9.764  18.540  0.00  0.00            
ATOM   2785  CG  LEU X 180      30.769 -11.300  18.624  0.00  0.00            
ATOM   2786  HG  LEU X 180      29.686 -11.424  18.649  0.00  0.00            
ATOM   2787  CD1 LEU X 180      31.181 -12.031  17.311  0.00  0.00            
ATOM   2788 HD11 LEU X 180      32.159 -11.695  16.966  0.00  0.00            
ATOM   2789 HD12 LEU X 180      31.181 -13.109  17.472  0.00  0.00            
ATOM   2790 HD13 LEU X 180      30.412 -11.936  16.545  0.00  0.00            
ATOM   2791  CD2 LEU X 180      31.489 -11.975  19.816  0.00  0.00            
ATOM   2792 HD21 LEU X 180      31.190 -13.018  19.916  0.00  0.00            
ATOM   2793 HD22 LEU X 180      32.558 -11.815  19.677  0.00  0.00            
ATOM   2794 HD23 LEU X 180      31.296 -11.550  20.801  0.00  0.00            
ATOM   2795  C   LEU X 180      31.186  -7.556  19.586  0.00  0.00            
ATOM   2796  O   LEU X 180      31.295  -6.897  18.596  0.00  0.00            
ATOM   2797  N   SER X 181      31.838  -7.194  20.709  0.00  0.00            
ATOM   2798  H   SER X 181      31.920  -7.833  21.487  0.00  0.00            
ATOM   2799  CA  SER X 181      32.408  -5.827  20.942  0.00  0.00            
ATOM   2800  HA  SER X 181      32.346  -5.251  20.018  0.00  0.00            
ATOM   2801  CB  SER X 181      31.458  -5.140  21.977  0.00  0.00            
ATOM   2802  HB2 SER X 181      30.452  -5.397  21.645  0.00  0.00            
ATOM   2803  HB3 SER X 181      31.532  -5.707  22.905  0.00  0.00            
ATOM   2804  OG  SER X 181      31.771  -3.780  22.174  0.00  0.00            
ATOM   2805  HG  SER X 181      32.584  -3.837  22.682  0.00  0.00            
ATOM   2806  C   SER X 181      33.885  -5.855  21.309  0.00  0.00            
ATOM   2807  O   SER X 181      34.236  -6.488  22.235  0.00  0.00            
ATOM   2808  N   PHE X 182      34.749  -5.337  20.398  0.00  0.00            
ATOM   2809  H   PHE X 182      34.310  -4.681  19.768  0.00  0.00            
ATOM   2810  CA  PHE X 182      36.223  -5.503  20.492  0.00  0.00            
ATOM   2811  HA  PHE X 182      36.567  -6.512  20.721  0.00  0.00            
ATOM   2812  CB  PHE X 182      36.808  -5.162  19.119  0.00  0.00            
ATOM   2813  HB2 PHE X 182      36.777  -4.080  18.993  0.00  0.00            
ATOM   2814  HB3 PHE X 182      37.856  -5.454  19.183  0.00  0.00            
ATOM   2815  CG  PHE X 182      36.204  -5.944  17.930  0.00  0.00            
ATOM   2816  CD1 PHE X 182      35.898  -7.315  17.998  0.00  0.00            
ATOM   2817  HD1 PHE X 182      36.171  -7.860  18.889  0.00  0.00            
ATOM   2818  CE1 PHE X 182      35.285  -7.968  16.906  0.00  0.00            
ATOM   2819  HE1 PHE X 182      35.170  -9.041  16.879  0.00  0.00            
ATOM   2820  CZ  PHE X 182      34.973  -7.235  15.791  0.00  0.00            
ATOM   2821  HZ  PHE X 182      34.520  -7.795  14.986  0.00  0.00            
ATOM   2822  CE2 PHE X 182      35.041  -5.846  15.837  0.00  0.00            
ATOM   2823  HE2 PHE X 182      34.642  -5.277  15.010  0.00  0.00            
ATOM   2824  CD2 PHE X 182      35.593  -5.200  16.897  0.00  0.00            
ATOM   2825  HD2 PHE X 182      35.772  -4.138  16.975  0.00  0.00            
ATOM   2826  C   PHE X 182      36.911  -4.646  21.627  0.00  0.00            
ATOM   2827  O   PHE X 182      36.465  -3.527  21.889  0.00  0.00            
ATOM   2828  N   GLU X 183      37.887  -5.227  22.378  0.00  0.00            
ATOM   2829  H   GLU X 183      38.095  -6.191  22.161  0.00  0.00            
ATOM   2830  CA  GLU X 183      38.700  -4.545  23.360  0.00  0.00            
ATOM   2831  HA  GLU X 183      38.597  -3.518  23.010  0.00  0.00            
ATOM   2832  CB  GLU X 183      38.124  -4.491  24.764  0.00  0.00            
ATOM   2833  HB2 GLU X 183      37.222  -3.880  24.809  0.00  0.00            
ATOM   2834  HB3 GLU X 183      37.824  -5.534  24.873  0.00  0.00            
ATOM   2835  CG  GLU X 183      38.994  -4.130  25.916  0.00  0.00            
ATOM   2836  HG2 GLU X 183      39.842  -4.805  26.033  0.00  0.00            
ATOM   2837  HG3 GLU X 183      39.366  -3.138  25.660  0.00  0.00            
ATOM   2838  CD  GLU X 183      38.170  -4.201  27.164  0.00  0.00            
ATOM   2839  OE1 GLU X 183      38.343  -5.124  27.942  0.00  0.00            
ATOM   2840  OE2 GLU X 183      37.269  -3.287  27.258  0.00  0.00            
ATOM   2841  C   GLU X 183      40.236  -4.828  23.286  0.00  0.00            
ATOM   2842  O   GLU X 183      40.745  -5.967  23.312  0.00  0.00            
ATOM   2843  N   LEU X 184      40.982  -3.775  23.283  0.00  0.00            
ATOM   2844  H   LEU X 184      40.477  -2.908  23.396  0.00  0.00            
ATOM   2845  CA  LEU X 184      42.507  -3.800  23.356  0.00  0.00            
ATOM   2846  HA  LEU X 184      42.802  -4.849  23.397  0.00  0.00            
ATOM   2847  CB  LEU X 184      43.063  -3.133  22.108  0.00  0.00            
ATOM   2848  HB2 LEU X 184      42.575  -3.647  21.280  0.00  0.00            
ATOM   2849  HB3 LEU X 184      42.728  -2.104  21.980  0.00  0.00            
ATOM   2850  CG  LEU X 184      44.588  -3.196  22.014  0.00  0.00            
ATOM   2851  HG  LEU X 184      45.148  -2.679  22.794  0.00  0.00            
ATOM   2852  CD1 LEU X 184      45.051  -4.662  21.873  0.00  0.00            
ATOM   2853 HD11 LEU X 184      44.684  -5.061  20.928  0.00  0.00            
ATOM   2854 HD12 LEU X 184      46.113  -4.744  21.641  0.00  0.00            
ATOM   2855 HD13 LEU X 184      44.800  -5.228  22.770  0.00  0.00            
ATOM   2856  CD2 LEU X 184      44.877  -2.479  20.646  0.00  0.00            
ATOM   2857 HD21 LEU X 184      45.933  -2.523  20.378  0.00  0.00            
ATOM   2858 HD22 LEU X 184      44.281  -3.037  19.923  0.00  0.00            
ATOM   2859 HD23 LEU X 184      44.527  -1.448  20.601  0.00  0.00            
ATOM   2860  C   LEU X 184      42.941  -3.053  24.641  0.00  0.00            
ATOM   2861  O   LEU X 184      42.441  -1.940  24.938  0.00  0.00            
ATOM   2862  N   LEU X 185      43.887  -3.697  25.384  0.00  0.00            
ATOM   2863  H   LEU X 185      44.188  -4.613  25.083  0.00  0.00            
ATOM   2864  CA  LEU X 185      44.544  -3.240  26.542  0.00  0.00            
ATOM   2865  HA  LEU X 185      44.231  -2.226  26.793  0.00  0.00            
ATOM   2866  CB  LEU X 185      44.378  -4.144  27.785  0.00  0.00            
ATOM   2867  HB2 LEU X 185      44.946  -5.055  27.597  0.00  0.00            
ATOM   2868  HB3 LEU X 185      44.854  -3.648  28.631  0.00  0.00            
ATOM   2869  CG  LEU X 185      42.953  -4.508  28.264  0.00  0.00            
ATOM   2870  HG  LEU X 185      42.461  -5.126  27.513  0.00  0.00            
ATOM   2871  CD1 LEU X 185      43.120  -5.334  29.606  0.00  0.00            
ATOM   2872 HD11 LEU X 185      43.967  -4.949  30.174  0.00  0.00            
ATOM   2873 HD12 LEU X 185      42.228  -5.338  30.232  0.00  0.00            
ATOM   2874 HD13 LEU X 185      43.292  -6.388  29.390  0.00  0.00            
ATOM   2875  CD2 LEU X 185      42.017  -3.326  28.465  0.00  0.00            
ATOM   2876 HD21 LEU X 185      41.683  -2.969  27.491  0.00  0.00            
ATOM   2877 HD22 LEU X 185      41.097  -3.619  28.972  0.00  0.00            
ATOM   2878 HD23 LEU X 185      42.491  -2.580  29.102  0.00  0.00            
ATOM   2879  C   LEU X 185      46.032  -2.983  26.250  0.00  0.00            
ATOM   2880  O   LEU X 185      46.536  -3.366  25.194  0.00  0.00            
ATOM   2881  N   HIE X 186      46.726  -2.404  27.171  0.00  0.00            
ATOM   2882  H   HIE X 186      46.186  -2.025  27.935  0.00  0.00            
ATOM   2883  CA  HIE X 186      48.176  -2.395  27.267  0.00  0.00            
ATOM   2884  HA  HIE X 186      48.594  -2.177  26.285  0.00  0.00            
ATOM   2885  CB  HIE X 186      48.561  -1.342  28.229  0.00  0.00            
ATOM   2886  HB2 HIE X 186      48.167  -1.477  29.236  0.00  0.00            
ATOM   2887  HB3 HIE X 186      49.639  -1.507  28.241  0.00  0.00            
ATOM   2888  CG  HIE X 186      48.316   0.144  27.804  0.00  0.00            
ATOM   2889  ND1 HIE X 186      47.384   0.930  28.538  0.00  0.00            
ATOM   2890  CE1 HIE X 186      47.298   2.072  27.821  0.00  0.00            
ATOM   2891  HE1 HIE X 186      46.447   2.736  27.873  0.00  0.00            
ATOM   2892  NE2 HIE X 186      48.138   2.052  26.840  0.00  0.00            
ATOM   2893  HE2 HIE X 186      48.103   2.718  26.081  0.00  0.00            
ATOM   2894  CD2 HIE X 186      48.820   0.864  26.748  0.00  0.00            
ATOM   2895  HD2 HIE X 186      49.342   0.555  25.854  0.00  0.00            
ATOM   2896  C   HIE X 186      48.687  -3.749  27.692  0.00  0.00            
ATOM   2897  O   HIE X 186      49.755  -4.135  27.336  0.00  0.00            
ATOM   2898  N   ALA X 187      47.899  -4.565  28.393  0.00  0.00            
ATOM   2899  H   ALA X 187      47.069  -4.250  28.875  0.00  0.00            
ATOM   2900  CA  ALA X 187      48.251  -6.006  28.465  0.00  0.00            
ATOM   2901  HA  ALA X 187      49.302  -5.965  28.754  0.00  0.00            
ATOM   2902  CB  ALA X 187      47.513  -6.665  29.677  0.00  0.00            
ATOM   2903  HB1 ALA X 187      47.629  -6.097  30.600  0.00  0.00            
ATOM   2904  HB2 ALA X 187      46.475  -6.770  29.361  0.00  0.00            
ATOM   2905  HB3 ALA X 187      48.026  -7.616  29.820  0.00  0.00            
ATOM   2906  C   ALA X 187      48.087  -6.734  27.083  0.00  0.00            
ATOM   2907  O   ALA X 187      47.179  -6.395  26.344  0.00  0.00            
ATOM   2908  N   PRO X 188      48.979  -7.665  26.733  0.00  0.00            
ATOM   2909  CD  PRO X 188      50.274  -7.898  27.360  0.00  0.00            
ATOM   2910  HD2 PRO X 188      50.123  -8.064  28.427  0.00  0.00            
ATOM   2911  HD3 PRO X 188      50.881  -6.994  27.305  0.00  0.00            
ATOM   2912  CG  PRO X 188      50.890  -9.139  26.734  0.00  0.00            
ATOM   2913  HG2 PRO X 188      51.147  -9.930  27.439  0.00  0.00            
ATOM   2914  HG3 PRO X 188      51.741  -8.911  26.092  0.00  0.00            
ATOM   2915  CB  PRO X 188      49.801  -9.667  25.803  0.00  0.00            
ATOM   2916  HB2 PRO X 188      49.120 -10.271  26.402  0.00  0.00            
ATOM   2917  HB3 PRO X 188      50.152 -10.211  24.927  0.00  0.00            
ATOM   2918  CA  PRO X 188      48.967  -8.419  25.442  0.00  0.00            
ATOM   2919  HA  PRO X 188      49.607  -7.859  24.761  0.00  0.00            
ATOM   2920  C   PRO X 188      47.632  -8.789  24.882  0.00  0.00            
ATOM   2921  O   PRO X 188      46.676  -9.187  25.600  0.00  0.00            
ATOM   2922  N   ALA X 189      47.511  -8.574  23.578  0.00  0.00            
ATOM   2923  H   ALA X 189      48.273  -8.038  23.188  0.00  0.00            
ATOM   2924  CA  ALA X 189      46.407  -8.963  22.646  0.00  0.00            
ATOM   2925  HA  ALA X 189      45.468  -8.610  23.074  0.00  0.00            
ATOM   2926  CB  ALA X 189      46.436  -8.050  21.412  0.00  0.00            
ATOM   2927  HB1 ALA X 189      45.829  -8.534  20.646  0.00  0.00            
ATOM   2928  HB2 ALA X 189      46.246  -6.989  21.579  0.00  0.00            
ATOM   2929  HB3 ALA X 189      47.445  -8.092  21.003  0.00  0.00            
ATOM   2930  C   ALA X 189      46.303 -10.441  22.398  0.00  0.00            
ATOM   2931  O   ALA X 189      46.538 -10.958  21.292  0.00  0.00            
ATOM   2932  N   THR X 190      45.907 -11.190  23.465  0.00  0.00            
ATOM   2933  H   THR X 190      45.837 -10.698  24.344  0.00  0.00            
ATOM   2934  CA  THR X 190      45.746 -12.622  23.391  0.00  0.00            
ATOM   2935  HA  THR X 190      46.691 -12.908  22.929  0.00  0.00            
ATOM   2936  CB  THR X 190      45.827 -13.197  24.722  0.00  0.00            
ATOM   2937  HB  THR X 190      45.466 -14.213  24.566  0.00  0.00            
ATOM   2938  CG2 THR X 190      47.314 -13.366  25.198  0.00  0.00            
ATOM   2939 HG21 THR X 190      47.886 -13.956  24.481  0.00  0.00            
ATOM   2940 HG22 THR X 190      47.777 -12.381  25.257  0.00  0.00            
ATOM   2941 HG23 THR X 190      47.439 -13.904  26.137  0.00  0.00            
ATOM   2942  OG1 THR X 190      45.031 -12.537  25.623  0.00  0.00            
ATOM   2943  HG1 THR X 190      45.098 -13.066  26.421  0.00  0.00            
ATOM   2944  C   THR X 190      44.556 -13.168  22.506  0.00  0.00            
ATOM   2945  O   THR X 190      44.301 -14.378  22.667  0.00  0.00            
ATOM   2946  N   VAL X 191      43.912 -12.337  21.696  0.00  0.00            
ATOM   2947  H   VAL X 191      44.200 -11.369  21.666  0.00  0.00            
ATOM   2948  CA  VAL X 191      42.830 -12.685  20.757  0.00  0.00            
ATOM   2949  HA  VAL X 191      42.818 -13.774  20.807  0.00  0.00            
ATOM   2950  CB  VAL X 191      41.460 -12.120  21.133  0.00  0.00            
ATOM   2951  HB  VAL X 191      41.299 -11.097  20.791  0.00  0.00            
ATOM   2952  CG1 VAL X 191      40.412 -12.906  20.317  0.00  0.00            
ATOM   2953 HG11 VAL X 191      40.749 -13.942  20.275  0.00  0.00            
ATOM   2954 HG12 VAL X 191      39.417 -12.814  20.751  0.00  0.00            
ATOM   2955 HG13 VAL X 191      40.340 -12.439  19.335  0.00  0.00            
ATOM   2956  CG2 VAL X 191      41.112 -12.365  22.572  0.00  0.00            
ATOM   2957 HG21 VAL X 191      40.871 -13.386  22.868  0.00  0.00            
ATOM   2958 HG22 VAL X 191      41.921 -11.968  23.186  0.00  0.00            
ATOM   2959 HG23 VAL X 191      40.205 -11.775  22.702  0.00  0.00            
ATOM   2960  C   VAL X 191      43.250 -12.227  19.319  0.00  0.00            
ATOM   2961  O   VAL X 191      42.517 -11.553  18.628  0.00  0.00            
ATOM   2962  N   CYX X 192      44.532 -12.600  18.959  0.00  0.00            
ATOM   2963  H   CYX X 192      45.116 -13.114  19.603  0.00  0.00            
ATOM   2964  CA  CYX X 192      44.913 -12.496  17.513  0.00  0.00            
ATOM   2965  HA  CYX X 192      44.463 -11.584  17.120  0.00  0.00            
ATOM   2966  CB  CYX X 192      46.422 -12.359  17.394  0.00  0.00            
ATOM   2967  HB2 CYX X 192      46.841 -13.217  17.919  0.00  0.00            
ATOM   2968  HB3 CYX X 192      46.614 -12.349  16.321  0.00  0.00            
ATOM   2969  SG  CYX X 192      47.031 -10.775  18.050  0.00  0.00            
ATOM   2970  C   CYX X 192      44.491 -13.678  16.647  0.00  0.00            
ATOM   2971  O   CYX X 192      44.169 -14.673  17.170  0.00  0.00            
ATOM   2972  N   GLY X 193      44.502 -13.558  15.338  0.00  0.00            
ATOM   2973  H   GLY X 193      44.787 -12.650  14.999  0.00  0.00            
ATOM   2974  CA  GLY X 193      44.054 -14.582  14.393  0.00  0.00            
ATOM   2975  HA2 GLY X 193      43.134 -14.953  14.846  0.00  0.00            
ATOM   2976  HA3 GLY X 193      43.740 -14.147  13.445  0.00  0.00            
ATOM   2977  C   GLY X 193      45.046 -15.682  14.082  0.00  0.00            
ATOM   2978  O   GLY X 193      46.145 -15.712  14.685  0.00  0.00            
ATOM   2979  N   PRO X 194      44.775 -16.687  13.256  0.00  0.00            
ATOM   2980  CD  PRO X 194      43.626 -16.905  12.443  0.00  0.00            
ATOM   2981  HD2 PRO X 194      43.693 -16.445  11.457  0.00  0.00            
ATOM   2982  HD3 PRO X 194      42.701 -16.597  12.929  0.00  0.00            
ATOM   2983  CG  PRO X 194      43.568 -18.444  12.292  0.00  0.00            
ATOM   2984  HG2 PRO X 194      43.047 -18.762  11.389  0.00  0.00            
ATOM   2985  HG3 PRO X 194      43.022 -18.870  13.134  0.00  0.00            
ATOM   2986  CB  PRO X 194      45.007 -18.924  12.394  0.00  0.00            
ATOM   2987  HB2 PRO X 194      45.499 -19.359  11.524  0.00  0.00            
ATOM   2988  HB3 PRO X 194      44.963 -19.743  13.112  0.00  0.00            
ATOM   2989  CA  PRO X 194      45.703 -17.758  12.994  0.00  0.00            
ATOM   2990  HA  PRO X 194      46.095 -18.176  13.922  0.00  0.00            
ATOM   2991  C   PRO X 194      46.960 -17.298  12.184  0.00  0.00            
ATOM   2992  O   PRO X 194      46.796 -16.415  11.331  0.00  0.00            
ATOM   2993  N   LYS X 195      48.145 -17.900  12.436  0.00  0.00            
ATOM   2994  H   LYS X 195      48.140 -18.796  12.904  0.00  0.00            
ATOM   2995  CA  LYS X 195      49.446 -17.626  11.699  0.00  0.00            
ATOM   2996  HA  LYS X 195      49.376 -16.876  10.912  0.00  0.00            
ATOM   2997  CB  LYS X 195      50.419 -17.062  12.735  0.00  0.00            
ATOM   2998  HB2 LYS X 195      49.992 -16.250  13.325  0.00  0.00            
ATOM   2999  HB3 LYS X 195      50.663 -17.847  13.451  0.00  0.00            
ATOM   3000  CG  LYS X 195      51.813 -16.590  12.228  0.00  0.00            
ATOM   3001  HG2 LYS X 195      52.332 -17.408  11.729  0.00  0.00            
ATOM   3002  HG3 LYS X 195      51.634 -15.736  11.575  0.00  0.00            
ATOM   3003  CD  LYS X 195      52.714 -16.113  13.404  0.00  0.00            
ATOM   3004  HD2 LYS X 195      52.341 -15.140  13.724  0.00  0.00            
ATOM   3005  HD3 LYS X 195      52.638 -16.777  14.266  0.00  0.00            
ATOM   3006  CE  LYS X 195      54.130 -15.926  12.807  0.00  0.00            
ATOM   3007  HE2 LYS X 195      54.524 -16.870  12.432  0.00  0.00            
ATOM   3008  HE3 LYS X 195      54.018 -15.180  12.019  0.00  0.00            
ATOM   3009  NZ  LYS X 195      54.878 -15.420  13.965  0.00  0.00            
ATOM   3010  HZ1 LYS X 195      55.096 -16.194  14.577  0.00  0.00            
ATOM   3011  HZ2 LYS X 195      55.694 -14.891  13.694  0.00  0.00            
ATOM   3012  HZ3 LYS X 195      54.387 -14.743  14.532  0.00  0.00            
ATOM   3013  C   LYS X 195      50.004 -18.807  11.000  0.00  0.00            
ATOM   3014  O   LYS X 195      49.785 -19.845  11.634  0.00  0.00            
ATOM   3015  OXT LYS X 195      50.460 -18.762   9.869  0.00  0.00            
ATOM   3016  N   VAL X 196     -10.858 -14.302  -3.217  0.00  0.00            
ATOM   3017  H1  VAL X 196     -11.423 -13.664  -3.760  0.00  0.00            
ATOM   3018  H2  VAL X 196     -11.003 -13.940  -2.286  0.00  0.00            
ATOM   3019  H3  VAL X 196     -11.212 -15.245  -3.303  0.00  0.00            
ATOM   3020  CA  VAL X 196      -9.402 -14.140  -3.478  0.00  0.00            
ATOM   3021  HA  VAL X 196      -8.846 -14.843  -2.857  0.00  0.00            
ATOM   3022  CB  VAL X 196      -9.066 -14.450  -4.956  0.00  0.00            
ATOM   3023  HB  VAL X 196      -9.547 -13.836  -5.717  0.00  0.00            
ATOM   3024  CG1 VAL X 196      -7.561 -14.288  -5.134  0.00  0.00            
ATOM   3025 HG11 VAL X 196      -7.051 -15.188  -4.788  0.00  0.00            
ATOM   3026 HG12 VAL X 196      -7.521 -14.105  -6.207  0.00  0.00            
ATOM   3027 HG13 VAL X 196      -7.174 -13.418  -4.603  0.00  0.00            
ATOM   3028  CG2 VAL X 196      -9.526 -15.879  -5.303  0.00  0.00            
ATOM   3029 HG21 VAL X 196      -9.282 -16.196  -6.317  0.00  0.00            
ATOM   3030 HG22 VAL X 196      -9.192 -16.593  -4.550  0.00  0.00            
ATOM   3031 HG23 VAL X 196     -10.609 -15.891  -5.183  0.00  0.00            
ATOM   3032  C   VAL X 196      -9.043 -12.724  -2.993  0.00  0.00            
ATOM   3033  O   VAL X 196      -8.645 -12.554  -1.880  0.00  0.00            
ATOM   3034  N   GLN X 197      -9.201 -11.657  -3.794  0.00  0.00            
ATOM   3035  H   GLN X 197      -9.783 -11.749  -4.614  0.00  0.00            
ATOM   3036  CA  GLN X 197      -8.763 -10.306  -3.412  0.00  0.00            
ATOM   3037  HA  GLN X 197      -7.765 -10.313  -2.973  0.00  0.00            
ATOM   3038  CB  GLN X 197      -8.796  -9.402  -4.715  0.00  0.00            
ATOM   3039  HB2 GLN X 197      -9.687  -9.581  -5.318  0.00  0.00            
ATOM   3040  HB3 GLN X 197      -8.557  -8.413  -4.324  0.00  0.00            
ATOM   3041  CG  GLN X 197      -7.633  -9.637  -5.710  0.00  0.00            
ATOM   3042  HG2 GLN X 197      -7.516  -8.758  -6.344  0.00  0.00            
ATOM   3043  HG3 GLN X 197      -6.698  -9.741  -5.159  0.00  0.00            
ATOM   3044  CD  GLN X 197      -7.776 -10.995  -6.439  0.00  0.00            
ATOM   3045  OE1 GLN X 197      -8.828 -11.534  -6.750  0.00  0.00            
ATOM   3046  NE2 GLN X 197      -6.592 -11.561  -6.730  0.00  0.00            
ATOM   3047 HE21 GLN X 197      -6.562 -12.509  -7.076  0.00  0.00            
ATOM   3048 HE22 GLN X 197      -5.734 -11.247  -6.299  0.00  0.00            
ATOM   3049  C   GLN X 197      -9.719  -9.770  -2.360  0.00  0.00            
ATOM   3050  O   GLN X 197     -10.864 -10.159  -2.356  0.00  0.00            
ATOM   3051  N   LEU X 198      -9.223  -9.079  -1.305  0.00  0.00            
ATOM   3052  H   LEU X 198      -8.265  -8.797  -1.451  0.00  0.00            
ATOM   3053  CA  LEU X 198     -10.007  -8.441  -0.180  0.00  0.00            
ATOM   3054  HA  LEU X 198     -10.674  -9.210   0.211  0.00  0.00            
ATOM   3055  CB  LEU X 198      -9.164  -7.938   0.992  0.00  0.00            
ATOM   3056  HB2 LEU X 198      -8.611  -7.075   0.620  0.00  0.00            
ATOM   3057  HB3 LEU X 198      -9.784  -7.639   1.836  0.00  0.00            
ATOM   3058  CG  LEU X 198      -8.016  -8.904   1.462  0.00  0.00            
ATOM   3059  HG  LEU X 198      -7.371  -9.136   0.614  0.00  0.00            
ATOM   3060  CD1 LEU X 198      -7.129  -8.206   2.442  0.00  0.00            
ATOM   3061 HD11 LEU X 198      -6.523  -8.969   2.932  0.00  0.00            
ATOM   3062 HD12 LEU X 198      -6.461  -7.514   1.930  0.00  0.00            
ATOM   3063 HD13 LEU X 198      -7.703  -7.721   3.232  0.00  0.00            
ATOM   3064  CD2 LEU X 198      -8.500 -10.236   2.040  0.00  0.00            
ATOM   3065 HD21 LEU X 198      -7.708 -10.792   2.541  0.00  0.00            
ATOM   3066 HD22 LEU X 198      -9.267  -9.988   2.773  0.00  0.00            
ATOM   3067 HD23 LEU X 198      -8.868 -10.984   1.338  0.00  0.00            
ATOM   3068  C   LEU X 198     -10.911  -7.355  -0.724  0.00  0.00            
ATOM   3069  O   LEU X 198     -10.462  -6.422  -1.399  0.00  0.00            
ATOM   3070  N   GLN X 199     -12.175  -7.386  -0.384  0.00  0.00            
ATOM   3071  H   GLN X 199     -12.489  -8.150   0.198  0.00  0.00            
ATOM   3072  CA  GLN X 199     -13.079  -6.178  -0.606  0.00  0.00            
ATOM   3073  HA  GLN X 199     -13.026  -5.965  -1.674  0.00  0.00            
ATOM   3074  CB  GLN X 199     -14.503  -6.556  -0.132  0.00  0.00            
ATOM   3075  HB2 GLN X 199     -14.439  -6.971   0.874  0.00  0.00            
ATOM   3076  HB3 GLN X 199     -15.212  -5.729  -0.163  0.00  0.00            
ATOM   3077  CG  GLN X 199     -14.968  -7.658  -1.104  0.00  0.00            
ATOM   3078  HG2 GLN X 199     -14.198  -8.332  -1.478  0.00  0.00            
ATOM   3079  HG3 GLN X 199     -15.673  -8.272  -0.544  0.00  0.00            
ATOM   3080  CD  GLN X 199     -15.691  -6.996  -2.297  0.00  0.00            
ATOM   3081  OE1 GLN X 199     -16.715  -6.327  -2.228  0.00  0.00            
ATOM   3082  NE2 GLN X 199     -15.248  -7.233  -3.461  0.00  0.00            
ATOM   3083 HE21 GLN X 199     -15.829  -6.907  -4.220  0.00  0.00            
ATOM   3084 HE22 GLN X 199     -14.500  -7.904  -3.562  0.00  0.00            
ATOM   3085  C   GLN X 199     -12.546  -4.871   0.117  0.00  0.00            
ATOM   3086  O   GLN X 199     -11.848  -4.927   1.159  0.00  0.00            
ATOM   3087  N   GLN X 200     -12.910  -3.685  -0.417  0.00  0.00            
ATOM   3088  H   GLN X 200     -13.572  -3.640  -1.178  0.00  0.00            
ATOM   3089  CA  GLN X 200     -12.505  -2.318   0.046  0.00  0.00            
ATOM   3090  HA  GLN X 200     -12.436  -2.399   1.131  0.00  0.00            
ATOM   3091  CB  GLN X 200     -11.204  -1.815  -0.622  0.00  0.00            
ATOM   3092  HB2 GLN X 200     -11.343  -1.767  -1.702  0.00  0.00            
ATOM   3093  HB3 GLN X 200     -10.999  -0.805  -0.270  0.00  0.00            
ATOM   3094  CG  GLN X 200      -9.927  -2.630  -0.337  0.00  0.00            
ATOM   3095  HG2 GLN X 200      -9.879  -2.528   0.747  0.00  0.00            
ATOM   3096  HG3 GLN X 200     -10.031  -3.696  -0.536  0.00  0.00            
ATOM   3097  CD  GLN X 200      -8.702  -2.041  -1.081  0.00  0.00            
ATOM   3098  OE1 GLN X 200      -7.761  -2.689  -1.440  0.00  0.00            
ATOM   3099  NE2 GLN X 200      -8.602  -0.782  -1.326  0.00  0.00            
ATOM   3100 HE21 GLN X 200      -7.670  -0.464  -1.547  0.00  0.00            
ATOM   3101 HE22 GLN X 200      -9.303  -0.076  -1.153  0.00  0.00            
ATOM   3102  C   GLN X 200     -13.624  -1.299  -0.231  0.00  0.00            
ATOM   3103  O   GLN X 200     -14.508  -1.510  -1.051  0.00  0.00            
ATOM   3104  N   SER X 201     -13.490  -0.124   0.453  0.00  0.00            
ATOM   3105  H   SER X 201     -12.742  -0.082   1.131  0.00  0.00            
ATOM   3106  CA  SER X 201     -14.448   0.973   0.439  0.00  0.00            
ATOM   3107  HA  SER X 201     -15.441   0.541   0.318  0.00  0.00            
ATOM   3108  CB  SER X 201     -14.507   1.811   1.783  0.00  0.00            
ATOM   3109  HB2 SER X 201     -15.251   2.600   1.666  0.00  0.00            
ATOM   3110  HB3 SER X 201     -14.775   1.148   2.606  0.00  0.00            
ATOM   3111  OG  SER X 201     -13.164   2.336   1.890  0.00  0.00            
ATOM   3112  HG  SER X 201     -13.251   3.208   1.499  0.00  0.00            
ATOM   3113  C   SER X 201     -14.357   1.703  -0.888  0.00  0.00            
ATOM   3114  O   SER X 201     -13.318   1.740  -1.552  0.00  0.00            
ATOM   3115  N   GLY X 202     -15.466   2.229  -1.273  0.00  0.00            
ATOM   3116  H   GLY X 202     -16.335   1.975  -0.824  0.00  0.00            
ATOM   3117  CA  GLY X 202     -15.658   3.006  -2.458  0.00  0.00            
ATOM   3118  HA2 GLY X 202     -15.494   2.470  -3.393  0.00  0.00            
ATOM   3119  HA3 GLY X 202     -16.687   3.351  -2.356  0.00  0.00            
ATOM   3120  C   GLY X 202     -14.791   4.205  -2.589  0.00  0.00            
ATOM   3121  O   GLY X 202     -14.481   4.943  -1.617  0.00  0.00            
ATOM   3122  N   ALA X 203     -14.314   4.458  -3.812  0.00  0.00            
ATOM   3123  H   ALA X 203     -14.505   3.778  -4.534  0.00  0.00            
ATOM   3124  CA  ALA X 203     -13.407   5.552  -4.276  0.00  0.00            
ATOM   3125  HA  ALA X 203     -12.428   5.309  -3.862  0.00  0.00            
ATOM   3126  CB  ALA X 203     -13.387   5.440  -5.840  0.00  0.00            
ATOM   3127  HB1 ALA X 203     -14.407   5.448  -6.224  0.00  0.00            
ATOM   3128  HB2 ALA X 203     -12.679   6.106  -6.334  0.00  0.00            
ATOM   3129  HB3 ALA X 203     -13.003   4.431  -5.988  0.00  0.00            
ATOM   3130  C   ALA X 203     -13.844   6.953  -3.739  0.00  0.00            
ATOM   3131  O   ALA X 203     -14.994   7.205  -3.304  0.00  0.00            
ATOM   3132  N   GLU X 204     -12.892   7.824  -3.698  0.00  0.00            
ATOM   3133  H   GLU X 204     -12.065   7.500  -4.178  0.00  0.00            
ATOM   3134  CA  GLU X 204     -12.866   9.041  -2.843  0.00  0.00            
ATOM   3135  HA  GLU X 204     -13.820   9.479  -2.546  0.00  0.00            
ATOM   3136  CB  GLU X 204     -12.114   8.842  -1.509  0.00  0.00            
ATOM   3137  HB2 GLU X 204     -11.475   7.964  -1.603  0.00  0.00            
ATOM   3138  HB3 GLU X 204     -11.437   9.691  -1.406  0.00  0.00            
ATOM   3139  CG  GLU X 204     -12.923   8.626  -0.242  0.00  0.00            
ATOM   3140  HG2 GLU X 204     -13.745   7.919  -0.350  0.00  0.00            
ATOM   3141  HG3 GLU X 204     -12.187   8.158   0.412  0.00  0.00            
ATOM   3142  CD  GLU X 204     -13.332   9.949   0.448  0.00  0.00            
ATOM   3143  OE1 GLU X 204     -13.649  10.952  -0.179  0.00  0.00            
ATOM   3144  OE2 GLU X 204     -13.301  10.017   1.702  0.00  0.00            
ATOM   3145  C   GLU X 204     -12.229  10.298  -3.596  0.00  0.00            
ATOM   3146  O   GLU X 204     -11.548  10.132  -4.612  0.00  0.00            
ATOM   3147  N   VAL X 205     -12.282  11.487  -3.012  0.00  0.00            
ATOM   3148  H   VAL X 205     -12.948  11.608  -2.262  0.00  0.00            
ATOM   3149  CA  VAL X 205     -11.743  12.778  -3.485  0.00  0.00            
ATOM   3150  HA  VAL X 205     -10.701  12.611  -3.756  0.00  0.00            
ATOM   3151  CB  VAL X 205     -12.530  13.386  -4.665  0.00  0.00            
ATOM   3152  HB  VAL X 205     -12.241  12.764  -5.513  0.00  0.00            
ATOM   3153  CG1 VAL X 205     -13.986  13.297  -4.469  0.00  0.00            
ATOM   3154 HG11 VAL X 205     -14.350  13.943  -3.670  0.00  0.00            
ATOM   3155 HG12 VAL X 205     -14.430  13.696  -5.381  0.00  0.00            
ATOM   3156 HG13 VAL X 205     -14.350  12.304  -4.208  0.00  0.00            
ATOM   3157  CG2 VAL X 205     -11.869  14.746  -5.037  0.00  0.00            
ATOM   3158 HG21 VAL X 205     -12.173  15.142  -6.006  0.00  0.00            
ATOM   3159 HG22 VAL X 205     -12.094  15.463  -4.247  0.00  0.00            
ATOM   3160 HG23 VAL X 205     -10.782  14.664  -5.040  0.00  0.00            
ATOM   3161  C   VAL X 205     -11.768  13.721  -2.276  0.00  0.00            
ATOM   3162  O   VAL X 205     -12.748  13.901  -1.523  0.00  0.00            
ATOM   3163  N   LYS X 206     -10.683  14.433  -2.209  0.00  0.00            
ATOM   3164  H   LYS X 206      -9.989  14.262  -2.922  0.00  0.00            
ATOM   3165  CA  LYS X 206     -10.332  15.281  -1.105  0.00  0.00            
ATOM   3166  HA  LYS X 206     -11.120  15.850  -0.610  0.00  0.00            
ATOM   3167  CB  LYS X 206      -9.651  14.560   0.033  0.00  0.00            
ATOM   3168  HB2 LYS X 206      -8.855  13.979  -0.433  0.00  0.00            
ATOM   3169  HB3 LYS X 206      -9.133  15.249   0.701  0.00  0.00            
ATOM   3170  CG  LYS X 206     -10.549  13.501   0.750  0.00  0.00            
ATOM   3171  HG2 LYS X 206     -10.779  12.693   0.056  0.00  0.00            
ATOM   3172  HG3 LYS X 206      -9.966  12.959   1.496  0.00  0.00            
ATOM   3173  CD  LYS X 206     -11.771  14.050   1.374  0.00  0.00            
ATOM   3174  HD2 LYS X 206     -11.410  14.549   2.273  0.00  0.00            
ATOM   3175  HD3 LYS X 206     -12.367  14.698   0.731  0.00  0.00            
ATOM   3176  CE  LYS X 206     -12.662  13.055   2.039  0.00  0.00            
ATOM   3177  HE2 LYS X 206     -13.063  12.429   1.241  0.00  0.00            
ATOM   3178  HE3 LYS X 206     -12.176  12.429   2.787  0.00  0.00            
ATOM   3179  NZ  LYS X 206     -13.809  13.706   2.634  0.00  0.00            
ATOM   3180  HZ1 LYS X 206     -14.450  13.024   3.013  0.00  0.00            
ATOM   3181  HZ2 LYS X 206     -13.576  14.285   3.429  0.00  0.00            
ATOM   3182  HZ3 LYS X 206     -14.431  14.125   1.957  0.00  0.00            
ATOM   3183  C   LYS X 206      -9.447  16.461  -1.542  0.00  0.00            
ATOM   3184  O   LYS X 206      -8.729  16.359  -2.528  0.00  0.00            
ATOM   3185  N   LYS X 207      -9.505  17.576  -0.793  0.00  0.00            
ATOM   3186  H   LYS X 207     -10.086  17.505   0.030  0.00  0.00            
ATOM   3187  CA  LYS X 207      -8.782  18.823  -0.748  0.00  0.00            
ATOM   3188  HA  LYS X 207      -8.623  19.111  -1.788  0.00  0.00            
ATOM   3189  CB  LYS X 207      -9.674  19.929  -0.097  0.00  0.00            
ATOM   3190  HB2 LYS X 207     -10.030  19.609   0.883  0.00  0.00            
ATOM   3191  HB3 LYS X 207      -9.015  20.740   0.211  0.00  0.00            
ATOM   3192  CG  LYS X 207     -10.773  20.271  -1.094  0.00  0.00            
ATOM   3193  HG2 LYS X 207     -10.362  20.776  -1.968  0.00  0.00            
ATOM   3194  HG3 LYS X 207     -11.168  19.320  -1.451  0.00  0.00            
ATOM   3195  CD  LYS X 207     -11.917  21.185  -0.549  0.00  0.00            
ATOM   3196  HD2 LYS X 207     -11.381  22.088  -0.254  0.00  0.00            
ATOM   3197  HD3 LYS X 207     -12.551  21.360  -1.418  0.00  0.00            
ATOM   3198  CE  LYS X 207     -12.746  20.327   0.480  0.00  0.00            
ATOM   3199  HE2 LYS X 207     -11.967  19.852   1.077  0.00  0.00            
ATOM   3200  HE3 LYS X 207     -13.317  20.951   1.168  0.00  0.00            
ATOM   3201  NZ  LYS X 207     -13.650  19.289  -0.140  0.00  0.00            
ATOM   3202  HZ1 LYS X 207     -13.139  18.672  -0.755  0.00  0.00            
ATOM   3203  HZ2 LYS X 207     -14.197  18.815   0.564  0.00  0.00            
ATOM   3204  HZ3 LYS X 207     -14.313  19.661  -0.805  0.00  0.00            
ATOM   3205  C   LYS X 207      -7.424  18.519  -0.094  0.00  0.00            
ATOM   3206  O   LYS X 207      -7.335  17.702   0.870  0.00  0.00            
ATOM   3207  N   PRO X 208      -6.294  19.158  -0.556  0.00  0.00            
ATOM   3208  CD  PRO X 208      -6.185  20.158  -1.625  0.00  0.00            
ATOM   3209  HD2 PRO X 208      -7.011  20.869  -1.630  0.00  0.00            
ATOM   3210  HD3 PRO X 208      -6.222  19.599  -2.560  0.00  0.00            
ATOM   3211  CG  PRO X 208      -4.793  20.836  -1.454  0.00  0.00            
ATOM   3212  HG2 PRO X 208      -4.971  21.721  -0.843  0.00  0.00            
ATOM   3213  HG3 PRO X 208      -4.398  21.059  -2.446  0.00  0.00            
ATOM   3214  CB  PRO X 208      -3.974  19.793  -0.737  0.00  0.00            
ATOM   3215  HB2 PRO X 208      -3.123  20.286  -0.267  0.00  0.00            
ATOM   3216  HB3 PRO X 208      -3.667  19.051  -1.475  0.00  0.00            
ATOM   3217  CA  PRO X 208      -5.050  19.143   0.197  0.00  0.00            
ATOM   3218  HA  PRO X 208      -4.712  18.140   0.459  0.00  0.00            
ATOM   3219  C   PRO X 208      -5.170  19.811   1.523  0.00  0.00            
ATOM   3220  O   PRO X 208      -6.019  20.635   1.812  0.00  0.00            
ATOM   3221  N   GLY X 209      -4.195  19.523   2.403  0.00  0.00            
ATOM   3222  H   GLY X 209      -3.484  18.927   2.003  0.00  0.00            
ATOM   3223  CA  GLY X 209      -4.219  19.834   3.815  0.00  0.00            
ATOM   3224  HA2 GLY X 209      -3.194  19.725   4.170  0.00  0.00            
ATOM   3225  HA3 GLY X 209      -4.415  20.906   3.825  0.00  0.00            
ATOM   3226  C   GLY X 209      -5.286  19.080   4.696  0.00  0.00            
ATOM   3227  O   GLY X 209      -5.263  19.118   5.960  0.00  0.00            
ATOM   3228  N   SER X 210      -6.261  18.475   4.070  0.00  0.00            
ATOM   3229  H   SER X 210      -6.195  18.519   3.063  0.00  0.00            
ATOM   3230  CA  SER X 210      -7.306  17.692   4.798  0.00  0.00            
ATOM   3231  HA  SER X 210      -7.458  18.143   5.779  0.00  0.00            
ATOM   3232  CB  SER X 210      -8.646  17.790   4.071  0.00  0.00            
ATOM   3233  HB2 SER X 210      -9.436  17.609   4.799  0.00  0.00            
ATOM   3234  HB3 SER X 210      -8.768  18.801   3.682  0.00  0.00            
ATOM   3235  OG  SER X 210      -8.709  16.825   3.061  0.00  0.00            
ATOM   3236  HG  SER X 210      -8.218  17.141   2.299  0.00  0.00            
ATOM   3237  C   SER X 210      -6.767  16.226   4.979  0.00  0.00            
ATOM   3238  O   SER X 210      -5.631  16.006   4.570  0.00  0.00            
ATOM   3239  N   SER X 211      -7.651  15.343   5.594  0.00  0.00            
ATOM   3240  H   SER X 211      -8.603  15.580   5.832  0.00  0.00            
ATOM   3241  CA  SER X 211      -7.465  13.917   5.813  0.00  0.00            
ATOM   3242  HA  SER X 211      -6.445  13.750   5.468  0.00  0.00            
ATOM   3243  CB  SER X 211      -7.721  13.698   7.355  0.00  0.00            
ATOM   3244  HB2 SER X 211      -7.003  14.313   7.897  0.00  0.00            
ATOM   3245  HB3 SER X 211      -8.702  14.096   7.612  0.00  0.00            
ATOM   3246  OG  SER X 211      -7.547  12.371   7.723  0.00  0.00            
ATOM   3247  HG  SER X 211      -6.687  12.023   7.477  0.00  0.00            
ATOM   3248  C   SER X 211      -8.440  13.093   4.961  0.00  0.00            
ATOM   3249  O   SER X 211      -9.330  13.700   4.337  0.00  0.00            
ATOM   3250  N   VAL X 212      -8.280  11.812   4.880  0.00  0.00            
ATOM   3251  H   VAL X 212      -7.482  11.470   5.396  0.00  0.00            
ATOM   3252  CA  VAL X 212      -9.049  10.779   4.242  0.00  0.00            
ATOM   3253  HA  VAL X 212     -10.079  11.133   4.194  0.00  0.00            
ATOM   3254  CB  VAL X 212      -8.510  10.522   2.797  0.00  0.00            
ATOM   3255  HB  VAL X 212      -8.492  11.481   2.278  0.00  0.00            
ATOM   3256  CG1 VAL X 212      -7.112   9.940   2.749  0.00  0.00            
ATOM   3257 HG11 VAL X 212      -6.438  10.681   3.179  0.00  0.00            
ATOM   3258 HG12 VAL X 212      -7.108   9.021   3.336  0.00  0.00            
ATOM   3259 HG13 VAL X 212      -6.880   9.782   1.696  0.00  0.00            
ATOM   3260  CG2 VAL X 212      -9.510   9.585   2.060  0.00  0.00            
ATOM   3261 HG21 VAL X 212      -9.517   8.648   2.617  0.00  0.00            
ATOM   3262 HG22 VAL X 212     -10.487  10.069   2.057  0.00  0.00            
ATOM   3263 HG23 VAL X 212      -9.154   9.493   1.034  0.00  0.00            
ATOM   3264  C   VAL X 212      -9.101   9.523   5.258  0.00  0.00            
ATOM   3265  O   VAL X 212      -8.052   9.280   5.966  0.00  0.00            
ATOM   3266  N   LYS X 213     -10.111   8.707   5.048  0.00  0.00            
ATOM   3267  H   LYS X 213     -10.859   9.050   4.461  0.00  0.00            
ATOM   3268  CA  LYS X 213     -10.197   7.430   5.778  0.00  0.00            
ATOM   3269  HA  LYS X 213      -9.217   7.092   6.114  0.00  0.00            
ATOM   3270  CB  LYS X 213     -11.203   7.638   6.906  0.00  0.00            
ATOM   3271  HB2 LYS X 213     -10.755   8.305   7.642  0.00  0.00            
ATOM   3272  HB3 LYS X 213     -12.162   8.020   6.554  0.00  0.00            
ATOM   3273  CG  LYS X 213     -11.572   6.237   7.519  0.00  0.00            
ATOM   3274  HG2 LYS X 213     -12.101   5.505   6.910  0.00  0.00            
ATOM   3275  HG3 LYS X 213     -10.628   5.747   7.757  0.00  0.00            
ATOM   3276  CD  LYS X 213     -12.368   6.537   8.796  0.00  0.00            
ATOM   3277  HD2 LYS X 213     -11.641   6.913   9.516  0.00  0.00            
ATOM   3278  HD3 LYS X 213     -13.083   7.331   8.578  0.00  0.00            
ATOM   3279  CE  LYS X 213     -13.075   5.291   9.273  0.00  0.00            
ATOM   3280  HE2 LYS X 213     -13.800   4.927   8.546  0.00  0.00            
ATOM   3281  HE3 LYS X 213     -12.302   4.559   9.509  0.00  0.00            
ATOM   3282  NZ  LYS X 213     -13.785   5.463  10.520  0.00  0.00            
ATOM   3283  HZ1 LYS X 213     -13.240   6.085  11.100  0.00  0.00            
ATOM   3284  HZ2 LYS X 213     -14.667   5.943  10.412  0.00  0.00            
ATOM   3285  HZ3 LYS X 213     -13.850   4.634  11.093  0.00  0.00            
ATOM   3286  C   LYS X 213     -10.673   6.372   4.731  0.00  0.00            
ATOM   3287  O   LYS X 213     -11.691   6.655   4.066  0.00  0.00            
ATOM   3288  N   VAL X 214     -10.010   5.209   4.628  0.00  0.00            
ATOM   3289  H   VAL X 214      -9.106   5.230   5.077  0.00  0.00            
ATOM   3290  CA  VAL X 214     -10.378   4.084   3.731  0.00  0.00            
ATOM   3291  HA  VAL X 214     -11.374   4.257   3.323  0.00  0.00            
ATOM   3292  CB  VAL X 214      -9.449   4.051   2.531  0.00  0.00            
ATOM   3293  HB  VAL X 214      -9.723   3.144   1.992  0.00  0.00            
ATOM   3294  CG1 VAL X 214      -9.840   5.184   1.570  0.00  0.00            
ATOM   3295 HG11 VAL X 214      -9.225   5.057   0.679  0.00  0.00            
ATOM   3296 HG12 VAL X 214     -10.856   5.038   1.203  0.00  0.00            
ATOM   3297 HG13 VAL X 214      -9.758   6.203   1.949  0.00  0.00            
ATOM   3298  CG2 VAL X 214      -7.941   4.099   2.800  0.00  0.00            
ATOM   3299 HG21 VAL X 214      -7.694   5.065   3.240  0.00  0.00            
ATOM   3300 HG22 VAL X 214      -7.665   3.329   3.520  0.00  0.00            
ATOM   3301 HG23 VAL X 214      -7.373   3.856   1.902  0.00  0.00            
ATOM   3302  C   VAL X 214     -10.540   2.739   4.429  0.00  0.00            
ATOM   3303  O   VAL X 214      -9.932   2.619   5.583  0.00  0.00            
ATOM   3304  N   SER X 215     -11.065   1.684   3.818  0.00  0.00            
ATOM   3305  H   SER X 215     -11.339   1.745   2.848  0.00  0.00            
ATOM   3306  CA  SER X 215     -11.259   0.467   4.540  0.00  0.00            
ATOM   3307  HA  SER X 215     -10.477   0.372   5.293  0.00  0.00            
ATOM   3308  CB  SER X 215     -12.544   0.518   5.337  0.00  0.00            
ATOM   3309  HB2 SER X 215     -12.380  -0.228   6.115  0.00  0.00            
ATOM   3310  HB3 SER X 215     -12.681   1.524   5.732  0.00  0.00            
ATOM   3311  OG  SER X 215     -13.637   0.275   4.404  0.00  0.00            
ATOM   3312  HG  SER X 215     -13.700   0.969   3.744  0.00  0.00            
ATOM   3313  C   SER X 215     -11.128  -0.818   3.669  0.00  0.00            
ATOM   3314  O   SER X 215     -11.167  -0.784   2.485  0.00  0.00            
ATOM   3315  N   CYX X 216     -10.948  -1.989   4.358  0.00  0.00            
ATOM   3316  H   CYX X 216     -10.818  -1.895   5.355  0.00  0.00            
ATOM   3317  CA  CYX X 216     -10.591  -3.286   3.823  0.00  0.00            
ATOM   3318  HA  CYX X 216     -10.942  -3.337   2.793  0.00  0.00            
ATOM   3319  CB  CYX X 216      -9.109  -3.507   3.803  0.00  0.00            
ATOM   3320  HB2 CYX X 216      -8.615  -2.657   3.332  0.00  0.00            
ATOM   3321  HB3 CYX X 216      -8.673  -3.634   4.794  0.00  0.00            
ATOM   3322  SG  CYX X 216      -8.574  -5.063   3.038  0.00  0.00            
ATOM   3323  C   CYX X 216     -11.277  -4.392   4.630  0.00  0.00            
ATOM   3324  O   CYX X 216     -11.048  -4.434   5.854  0.00  0.00            
ATOM   3325  N   LYS X 217     -12.113  -5.212   3.973  0.00  0.00            
ATOM   3326  H   LYS X 217     -12.140  -5.186   2.964  0.00  0.00            
ATOM   3327  CA  LYS X 217     -13.002  -6.361   4.588  0.00  0.00            
ATOM   3328  HA  LYS X 217     -13.153  -6.208   5.656  0.00  0.00            
ATOM   3329  CB  LYS X 217     -14.429  -6.281   3.963  0.00  0.00            
ATOM   3330  HB2 LYS X 217     -14.328  -6.175   2.883  0.00  0.00            
ATOM   3331  HB3 LYS X 217     -14.999  -7.202   4.082  0.00  0.00            
ATOM   3332  CG  LYS X 217     -15.198  -4.991   4.299  0.00  0.00            
ATOM   3333  HG2 LYS X 217     -15.089  -4.732   5.352  0.00  0.00            
ATOM   3334  HG3 LYS X 217     -14.732  -4.154   3.779  0.00  0.00            
ATOM   3335  CD  LYS X 217     -16.652  -5.102   3.876  0.00  0.00            
ATOM   3336  HD2 LYS X 217     -16.751  -5.087   2.790  0.00  0.00            
ATOM   3337  HD3 LYS X 217     -17.123  -6.049   4.141  0.00  0.00            
ATOM   3338  CE  LYS X 217     -17.646  -4.124   4.473  0.00  0.00            
ATOM   3339  HE2 LYS X 217     -17.461  -3.063   4.302  0.00  0.00            
ATOM   3340  HE3 LYS X 217     -18.512  -4.422   3.882  0.00  0.00            
ATOM   3341  NZ  LYS X 217     -17.983  -4.329   5.876  0.00  0.00            
ATOM   3342  HZ1 LYS X 217     -18.010  -5.274   6.231  0.00  0.00            
ATOM   3343  HZ2 LYS X 217     -17.341  -3.899   6.527  0.00  0.00            
ATOM   3344  HZ3 LYS X 217     -18.874  -3.925   6.129  0.00  0.00            
ATOM   3345  C   LYS X 217     -12.335  -7.704   4.322  0.00  0.00            
ATOM   3346  O   LYS X 217     -11.826  -8.040   3.294  0.00  0.00            
ATOM   3347  N   ALA X 218     -12.356  -8.480   5.447  0.00  0.00            
ATOM   3348  H   ALA X 218     -12.762  -8.170   6.318  0.00  0.00            
ATOM   3349  CA  ALA X 218     -11.456  -9.665   5.596  0.00  0.00            
ATOM   3350  HA  ALA X 218     -10.504  -9.248   5.265  0.00  0.00            
ATOM   3351  CB  ALA X 218     -11.401  -9.886   7.112  0.00  0.00            
ATOM   3352  HB1 ALA X 218     -10.984  -9.018   7.625  0.00  0.00            
ATOM   3353  HB2 ALA X 218     -12.429 -10.081   7.418  0.00  0.00            
ATOM   3354  HB3 ALA X 218     -10.798 -10.778   7.278  0.00  0.00            
ATOM   3355  C   ALA X 218     -11.947 -10.920   4.900  0.00  0.00            
ATOM   3356  O   ALA X 218     -13.139 -11.194   4.894  0.00  0.00            
ATOM   3357  N   SER X 219     -10.996 -11.636   4.260  0.00  0.00            
ATOM   3358  H   SER X 219     -10.046 -11.295   4.235  0.00  0.00            
ATOM   3359  CA  SER X 219     -11.254 -12.895   3.488  0.00  0.00            
ATOM   3360  HA  SER X 219     -12.172 -13.353   3.856  0.00  0.00            
ATOM   3361  CB  SER X 219     -11.493 -12.787   2.001  0.00  0.00            
ATOM   3362  HB2 SER X 219     -12.279 -12.046   1.857  0.00  0.00            
ATOM   3363  HB3 SER X 219     -10.630 -12.412   1.451  0.00  0.00            
ATOM   3364  OG  SER X 219     -11.998 -14.019   1.469  0.00  0.00            
ATOM   3365  HG  SER X 219     -12.568 -13.788   0.732  0.00  0.00            
ATOM   3366  C   SER X 219     -10.178 -13.873   3.741  0.00  0.00            
ATOM   3367  O   SER X 219      -9.016 -13.538   4.061  0.00  0.00            
ATOM   3368  N   GLY X 220     -10.505 -15.201   3.731  0.00  0.00            
ATOM   3369  H   GLY X 220     -11.454 -15.421   3.462  0.00  0.00            
ATOM   3370  CA  GLY X 220      -9.610 -16.262   4.232  0.00  0.00            
ATOM   3371  HA2 GLY X 220     -10.039 -17.218   3.930  0.00  0.00            
ATOM   3372  HA3 GLY X 220      -8.662 -16.160   3.703  0.00  0.00            
ATOM   3373  C   GLY X 220      -9.321 -16.123   5.723  0.00  0.00            
ATOM   3374  O   GLY X 220      -8.149 -16.038   6.111  0.00  0.00            
ATOM   3375  N   GLY X 221     -10.315 -16.235   6.621  0.00  0.00            
ATOM   3376  H   GLY X 221     -11.223 -16.501   6.266  0.00  0.00            
ATOM   3377  CA  GLY X 221     -10.159 -16.185   8.075  0.00  0.00            
ATOM   3378  HA2 GLY X 221     -11.028 -16.645   8.546  0.00  0.00            
ATOM   3379  HA3 GLY X 221      -9.322 -16.819   8.366  0.00  0.00            
ATOM   3380  C   GLY X 221     -10.164 -14.704   8.557  0.00  0.00            
ATOM   3381  O   GLY X 221      -9.820 -13.764   7.833  0.00  0.00            
ATOM   3382  N   THR X 222     -10.847 -14.475   9.647  0.00  0.00            
ATOM   3383  H   THR X 222     -11.221 -15.197  10.246  0.00  0.00            
ATOM   3384  CA  THR X 222     -11.001 -13.030  10.120  0.00  0.00            
ATOM   3385  HA  THR X 222     -11.590 -12.619   9.300  0.00  0.00            
ATOM   3386  CB  THR X 222     -11.837 -12.877  11.373  0.00  0.00            
ATOM   3387  HB  THR X 222     -11.985 -11.820  11.596  0.00  0.00            
ATOM   3388  CG2 THR X 222     -13.231 -13.497  11.209  0.00  0.00            
ATOM   3389 HG21 THR X 222     -13.746 -12.991  10.393  0.00  0.00            
ATOM   3390 HG22 THR X 222     -13.142 -14.543  10.917  0.00  0.00            
ATOM   3391 HG23 THR X 222     -13.746 -13.356  12.159  0.00  0.00            
ATOM   3392  OG1 THR X 222     -11.094 -13.541  12.421  0.00  0.00            
ATOM   3393  HG1 THR X 222     -11.185 -14.482  12.250  0.00  0.00            
ATOM   3394  C   THR X 222      -9.732 -12.283  10.283  0.00  0.00            
ATOM   3395  O   THR X 222      -8.627 -12.834  10.384  0.00  0.00            
ATOM   3396  N   PHE X 223      -9.735 -11.024  10.640  0.00  0.00            
ATOM   3397  H   PHE X 223     -10.559 -10.459  10.491  0.00  0.00            
ATOM   3398  CA  PHE X 223      -8.537 -10.345  11.132  0.00  0.00            
ATOM   3399  HA  PHE X 223      -7.660 -10.729  10.609  0.00  0.00            
ATOM   3400  CB  PHE X 223      -8.611  -8.844  10.788  0.00  0.00            
ATOM   3401  HB2 PHE X 223      -9.477  -8.444  11.316  0.00  0.00            
ATOM   3402  HB3 PHE X 223      -7.746  -8.422  11.300  0.00  0.00            
ATOM   3403  CG  PHE X 223      -8.606  -8.429   9.344  0.00  0.00            
ATOM   3404  CD1 PHE X 223      -8.055  -9.248   8.386  0.00  0.00            
ATOM   3405  HD1 PHE X 223      -7.640 -10.241   8.480  0.00  0.00            
ATOM   3406  CE1 PHE X 223      -8.052  -8.843   7.049  0.00  0.00            
ATOM   3407  HE1 PHE X 223      -7.678  -9.586   6.360  0.00  0.00            
ATOM   3408  CZ  PHE X 223      -8.683  -7.701   6.670  0.00  0.00            
ATOM   3409  HZ  PHE X 223      -8.764  -7.432   5.627  0.00  0.00            
ATOM   3410  CE2 PHE X 223      -9.247  -6.852   7.677  0.00  0.00            
ATOM   3411  HE2 PHE X 223      -9.835  -6.014   7.331  0.00  0.00            
ATOM   3412  CD2 PHE X 223      -9.170  -7.194   8.996  0.00  0.00            
ATOM   3413  HD2 PHE X 223      -9.723  -6.604   9.712  0.00  0.00            
ATOM   3414  C   PHE X 223      -8.260 -10.489  12.657  0.00  0.00            
ATOM   3415  O   PHE X 223      -8.689  -9.632  13.448  0.00  0.00            
ATOM   3416  N   SER X 224      -7.668 -11.638  13.057  0.00  0.00            
ATOM   3417  H   SER X 224      -7.322 -12.338  12.416  0.00  0.00            
ATOM   3418  CA  SER X 224      -7.651 -12.140  14.459  0.00  0.00            
ATOM   3419  HA  SER X 224      -7.864 -11.290  15.108  0.00  0.00            
ATOM   3420  CB  SER X 224      -8.838 -13.176  14.671  0.00  0.00            
ATOM   3421  HB2 SER X 224      -9.788 -12.667  14.508  0.00  0.00            
ATOM   3422  HB3 SER X 224      -8.770 -13.987  13.947  0.00  0.00            
ATOM   3423  OG  SER X 224      -8.905 -13.838  15.877  0.00  0.00            
ATOM   3424  HG  SER X 224      -9.238 -13.257  16.566  0.00  0.00            
ATOM   3425  C   SER X 224      -6.182 -12.616  14.807  0.00  0.00            
ATOM   3426  O   SER X 224      -5.988 -12.660  16.015  0.00  0.00            
ATOM   3427  N   SER X 225      -5.361 -12.931  13.900  0.00  0.00            
ATOM   3428  H   SER X 225      -5.670 -12.711  12.964  0.00  0.00            
ATOM   3429  CA  SER X 225      -4.022 -13.543  14.129  0.00  0.00            
ATOM   3430  HA  SER X 225      -3.659 -13.179  15.090  0.00  0.00            
ATOM   3431  CB  SER X 225      -4.139 -15.021  14.228  0.00  0.00            
ATOM   3432  HB2 SER X 225      -3.173 -15.445  14.502  0.00  0.00            
ATOM   3433  HB3 SER X 225      -4.868 -15.271  14.999  0.00  0.00            
ATOM   3434  OG  SER X 225      -4.585 -15.537  12.944  0.00  0.00            
ATOM   3435  HG  SER X 225      -5.349 -14.980  12.777  0.00  0.00            
ATOM   3436  C   SER X 225      -2.902 -13.059  13.162  0.00  0.00            
ATOM   3437  O   SER X 225      -1.846 -12.565  13.590  0.00  0.00            
ATOM   3438  N   TYR X 226      -3.173 -13.308  11.896  0.00  0.00            
ATOM   3439  H   TYR X 226      -4.148 -13.459  11.677  0.00  0.00            
ATOM   3440  CA  TYR X 226      -2.319 -13.174  10.719  0.00  0.00            
ATOM   3441  HA  TYR X 226      -1.367 -13.636  10.983  0.00  0.00            
ATOM   3442  CB  TYR X 226      -2.878 -13.894   9.515  0.00  0.00            
ATOM   3443  HB2 TYR X 226      -2.120 -13.824   8.735  0.00  0.00            
ATOM   3444  HB3 TYR X 226      -3.072 -14.945   9.733  0.00  0.00            
ATOM   3445  CG  TYR X 226      -4.207 -13.390   8.942  0.00  0.00            
ATOM   3446  CD1 TYR X 226      -4.288 -12.209   8.231  0.00  0.00            
ATOM   3447  HD1 TYR X 226      -3.393 -11.610   8.150  0.00  0.00            
ATOM   3448  CE1 TYR X 226      -5.450 -11.823   7.567  0.00  0.00            
ATOM   3449  HE1 TYR X 226      -5.458 -10.998   6.870  0.00  0.00            
ATOM   3450  CZ  TYR X 226      -6.559 -12.670   7.549  0.00  0.00            
ATOM   3451  OH  TYR X 226      -7.633 -12.307   6.844  0.00  0.00            
ATOM   3452  HH  TYR X 226      -8.443 -12.772   7.066  0.00  0.00            
ATOM   3453  CE2 TYR X 226      -6.510 -13.905   8.279  0.00  0.00            
ATOM   3454  HE2 TYR X 226      -7.297 -14.634   8.151  0.00  0.00            
ATOM   3455  CD2 TYR X 226      -5.349 -14.242   8.991  0.00  0.00            
ATOM   3456  HD2 TYR X 226      -5.310 -15.176   9.531  0.00  0.00            
ATOM   3457  C   TYR X 226      -2.103 -11.676  10.410  0.00  0.00            
ATOM   3458  O   TYR X 226      -2.977 -10.902  10.726  0.00  0.00            
ATOM   3459  N   THR X 227      -0.934 -11.227   9.940  0.00  0.00            
ATOM   3460  H   THR X 227      -0.234 -11.915   9.701  0.00  0.00            
ATOM   3461  CA  THR X 227      -0.659  -9.792   9.692  0.00  0.00            
ATOM   3462  HA  THR X 227      -1.122  -9.183  10.469  0.00  0.00            
ATOM   3463  CB  THR X 227       0.812  -9.650   9.669  0.00  0.00            
ATOM   3464  HB  THR X 227       1.125 -10.222   8.795  0.00  0.00            
ATOM   3465  CG2 THR X 227       1.383  -8.162   9.528  0.00  0.00            
ATOM   3466 HG21 THR X 227       1.013  -7.748   8.590  0.00  0.00            
ATOM   3467 HG22 THR X 227       1.223  -7.606  10.452  0.00  0.00            
ATOM   3468 HG23 THR X 227       2.466  -8.223   9.423  0.00  0.00            
ATOM   3469  OG1 THR X 227       1.483 -10.315  10.753  0.00  0.00            
ATOM   3470  HG1 THR X 227       1.283  -9.854  11.571  0.00  0.00            
ATOM   3471  C   THR X 227      -1.264  -9.228   8.433  0.00  0.00            
ATOM   3472  O   THR X 227      -1.222  -9.943   7.384  0.00  0.00            
ATOM   3473  N   ILE X 228      -1.834  -8.052   8.475  0.00  0.00            
ATOM   3474  H   ILE X 228      -1.819  -7.615   9.386  0.00  0.00            
ATOM   3475  CA  ILE X 228      -2.413  -7.259   7.404  0.00  0.00            
ATOM   3476  HA  ILE X 228      -2.387  -7.880   6.508  0.00  0.00            
ATOM   3477  CB  ILE X 228      -3.932  -6.903   7.646  0.00  0.00            
ATOM   3478  HB  ILE X 228      -3.847  -6.038   8.304  0.00  0.00            
ATOM   3479  CG2 ILE X 228      -4.656  -6.419   6.370  0.00  0.00            
ATOM   3480 HG21 ILE X 228      -4.805  -7.161   5.586  0.00  0.00            
ATOM   3481 HG22 ILE X 228      -5.611  -6.004   6.692  0.00  0.00            
ATOM   3482 HG23 ILE X 228      -4.052  -5.594   5.991  0.00  0.00            
ATOM   3483  CG1 ILE X 228      -4.587  -8.192   8.129  0.00  0.00            
ATOM   3484 HG12 ILE X 228      -5.612  -8.157   7.759  0.00  0.00            
ATOM   3485 HG13 ILE X 228      -4.134  -9.083   7.694  0.00  0.00            
ATOM   3486  CD1 ILE X 228      -4.778  -8.471   9.575  0.00  0.00            
ATOM   3487 HD11 ILE X 228      -4.993  -9.528   9.730  0.00  0.00            
ATOM   3488 HD12 ILE X 228      -3.943  -8.072  10.152  0.00  0.00            
ATOM   3489 HD13 ILE X 228      -5.631  -7.882   9.910  0.00  0.00            
ATOM   3490  C   ILE X 228      -1.580  -6.008   7.095  0.00  0.00            
ATOM   3491  O   ILE X 228      -1.055  -5.373   7.962  0.00  0.00            
ATOM   3492  N   SER X 229      -1.457  -5.748   5.735  0.00  0.00            
ATOM   3493  H   SER X 229      -1.738  -6.457   5.072  0.00  0.00            
ATOM   3494  CA  SER X 229      -0.740  -4.652   5.086  0.00  0.00            
ATOM   3495  HA  SER X 229      -0.254  -4.058   5.860  0.00  0.00            
ATOM   3496  CB  SER X 229       0.393  -5.147   4.090  0.00  0.00            
ATOM   3497  HB2 SER X 229      -0.029  -5.981   3.531  0.00  0.00            
ATOM   3498  HB3 SER X 229       0.770  -4.416   3.375  0.00  0.00            
ATOM   3499  OG  SER X 229       1.568  -5.464   4.878  0.00  0.00            
ATOM   3500  HG  SER X 229       1.574  -6.407   5.058  0.00  0.00            
ATOM   3501  C   SER X 229      -1.558  -3.682   4.256  0.00  0.00            
ATOM   3502  O   SER X 229      -2.669  -4.039   3.803  0.00  0.00            
ATOM   3503  N   TRP X 230      -1.027  -2.468   4.080  0.00  0.00            
ATOM   3504  H   TRP X 230      -0.190  -2.306   4.623  0.00  0.00            
ATOM   3505  CA  TRP X 230      -1.617  -1.423   3.271  0.00  0.00            
ATOM   3506  HA  TRP X 230      -2.338  -1.859   2.579  0.00  0.00            
ATOM   3507  CB  TRP X 230      -2.220  -0.408   4.224  0.00  0.00            
ATOM   3508  HB2 TRP X 230      -1.804  -0.425   5.232  0.00  0.00            
ATOM   3509  HB3 TRP X 230      -2.030   0.604   3.865  0.00  0.00            
ATOM   3510  CG  TRP X 230      -3.687  -0.622   4.524  0.00  0.00            
ATOM   3511  CD1 TRP X 230      -4.165  -1.094   5.727  0.00  0.00            
ATOM   3512  HD1 TRP X 230      -3.464  -1.446   6.470  0.00  0.00            
ATOM   3513  NE1 TRP X 230      -5.534  -1.091   5.667  0.00  0.00            
ATOM   3514  HE1 TRP X 230      -6.065  -1.077   6.526  0.00  0.00            
ATOM   3515  CE2 TRP X 230      -6.017  -0.628   4.508  0.00  0.00            
ATOM   3516  CZ2 TRP X 230      -7.282  -0.340   3.982  0.00  0.00            
ATOM   3517  HZ2 TRP X 230      -8.113  -0.567   4.633  0.00  0.00            
ATOM   3518  CH2 TRP X 230      -7.504   0.262   2.734  0.00  0.00            
ATOM   3519  HH2 TRP X 230      -8.484   0.535   2.371  0.00  0.00            
ATOM   3520  CZ3 TRP X 230      -6.387   0.658   2.015  0.00  0.00            
ATOM   3521  HZ3 TRP X 230      -6.433   1.068   1.017  0.00  0.00            
ATOM   3522  CE3 TRP X 230      -5.067   0.423   2.570  0.00  0.00            
ATOM   3523  HE3 TRP X 230      -4.248   0.947   2.100  0.00  0.00            
ATOM   3524  CD2 TRP X 230      -4.867  -0.306   3.725  0.00  0.00            
ATOM   3525  C   TRP X 230      -0.445  -0.716   2.372  0.00  0.00            
ATOM   3526  O   TRP X 230       0.672  -0.477   2.752  0.00  0.00            
ATOM   3527  N   VAL X 231      -0.873  -0.427   1.119  0.00  0.00            
ATOM   3528  H   VAL X 231      -1.842  -0.640   0.929  0.00  0.00            
ATOM   3529  CA  VAL X 231       0.000   0.000   0.000  0.00  0.00            
ATOM   3530  HA  VAL X 231       0.965   0.384   0.330  0.00  0.00            
ATOM   3531  CB  VAL X 231       0.314  -1.304  -0.862  0.00  0.00            
ATOM   3532  HB  VAL X 231      -0.644  -1.588  -1.298  0.00  0.00            
ATOM   3533  CG1 VAL X 231       1.367  -0.964  -1.932  0.00  0.00            
ATOM   3534 HG11 VAL X 231       2.256  -0.597  -1.419  0.00  0.00            
ATOM   3535 HG12 VAL X 231       1.660  -1.830  -2.526  0.00  0.00            
ATOM   3536 HG13 VAL X 231       1.018  -0.216  -2.644  0.00  0.00            
ATOM   3537  CG2 VAL X 231       0.802  -2.432   0.052  0.00  0.00            
ATOM   3538 HG21 VAL X 231       1.098  -3.281  -0.565  0.00  0.00            
ATOM   3539 HG22 VAL X 231       1.530  -2.029   0.757  0.00  0.00            
ATOM   3540 HG23 VAL X 231      -0.055  -2.672   0.681  0.00  0.00            
ATOM   3541  C   VAL X 231      -0.761   1.088  -0.816  0.00  0.00            
ATOM   3542  O   VAL X 231      -2.021   1.193  -0.743  0.00  0.00            
ATOM   3543  N   ARG X 232      -0.089   1.758  -1.750  0.00  0.00            
ATOM   3544  H   ARG X 232       0.917   1.662  -1.748  0.00  0.00            
ATOM   3545  CA  ARG X 232      -0.748   2.473  -2.835  0.00  0.00            
ATOM   3546  HA  ARG X 232      -1.711   1.984  -2.984  0.00  0.00            
ATOM   3547  CB  ARG X 232      -0.877   3.921  -2.341  0.00  0.00            
ATOM   3548  HB2 ARG X 232      -1.641   4.474  -2.887  0.00  0.00            
ATOM   3549  HB3 ARG X 232      -1.193   3.917  -1.298  0.00  0.00            
ATOM   3550  CG  ARG X 232       0.451   4.660  -2.238  0.00  0.00            
ATOM   3551  HG2 ARG X 232       1.066   4.170  -1.484  0.00  0.00            
ATOM   3552  HG3 ARG X 232       1.005   4.794  -3.167  0.00  0.00            
ATOM   3553  CD  ARG X 232       0.253   6.076  -1.802  0.00  0.00            
ATOM   3554  HD2 ARG X 232      -0.375   6.551  -2.555  0.00  0.00            
ATOM   3555  HD3 ARG X 232      -0.334   6.180  -0.889  0.00  0.00            
ATOM   3556  NE  ARG X 232       1.543   6.844  -1.561  0.00  0.00            
ATOM   3557  HE  ARG X 232       2.347   6.284  -1.805  0.00  0.00            
ATOM   3558  CZ  ARG X 232       1.676   8.147  -1.202  0.00  0.00            
ATOM   3559  NH1 ARG X 232       0.638   8.876  -0.932  0.00  0.00            
ATOM   3560 HH11 ARG X 232      -0.286   8.493  -1.074  0.00  0.00            
ATOM   3561 HH12 ARG X 232       0.709   9.856  -0.696  0.00  0.00            
ATOM   3562  NH2 ARG X 232       2.833   8.711  -1.171  0.00  0.00            
ATOM   3563 HH21 ARG X 232       3.621   8.205  -1.551  0.00  0.00            
ATOM   3564 HH22 ARG X 232       2.791   9.715  -1.066  0.00  0.00            
ATOM   3565  C   ARG X 232       0.014   2.386  -4.197  0.00  0.00            
ATOM   3566  O   ARG X 232       1.193   2.048  -4.282  0.00  0.00            
ATOM   3567  N   GLN X 233      -0.700   2.617  -5.303  0.00  0.00            
ATOM   3568  H   GLN X 233      -1.707   2.553  -5.268  0.00  0.00            
ATOM   3569  CA  GLN X 233      -0.223   2.774  -6.693  0.00  0.00            
ATOM   3570  HA  GLN X 233       0.855   2.733  -6.850  0.00  0.00            
ATOM   3571  CB  GLN X 233      -0.745   1.615  -7.487  0.00  0.00            
ATOM   3572  HB2 GLN X 233      -0.197   0.750  -7.114  0.00  0.00            
ATOM   3573  HB3 GLN X 233      -1.767   1.331  -7.234  0.00  0.00            
ATOM   3574  CG  GLN X 233      -0.454   1.726  -9.056  0.00  0.00            
ATOM   3575  HG2 GLN X 233      -1.299   2.270  -9.479  0.00  0.00            
ATOM   3576  HG3 GLN X 233       0.521   2.169  -9.258  0.00  0.00            
ATOM   3577  CD  GLN X 233      -0.591   0.297  -9.563  0.00  0.00            
ATOM   3578  OE1 GLN X 233      -1.476  -0.463  -9.249  0.00  0.00            
ATOM   3579  NE2 GLN X 233       0.444  -0.208 -10.207  0.00  0.00            
ATOM   3580 HE21 GLN X 233       0.517  -1.212 -10.290  0.00  0.00            
ATOM   3581 HE22 GLN X 233       1.178   0.472 -10.347  0.00  0.00            
ATOM   3582  C   GLN X 233      -0.696   4.109  -7.310  0.00  0.00            
ATOM   3583  O   GLN X 233      -1.835   4.285  -7.718  0.00  0.00            
ATOM   3584  N   ALA X 234       0.205   5.068  -7.490  0.00  0.00            
ATOM   3585  H   ALA X 234       1.109   4.779  -7.143  0.00  0.00            
ATOM   3586  CA  ALA X 234       0.066   6.342  -8.273  0.00  0.00            
ATOM   3587  HA  ALA X 234      -0.752   6.852  -7.764  0.00  0.00            
ATOM   3588  CB  ALA X 234       1.516   6.905  -8.199  0.00  0.00            
ATOM   3589  HB1 ALA X 234       2.239   6.209  -8.626  0.00  0.00            
ATOM   3590  HB2 ALA X 234       1.505   7.876  -8.693  0.00  0.00            
ATOM   3591  HB3 ALA X 234       1.700   6.993  -7.128  0.00  0.00            
ATOM   3592  C   ALA X 234      -0.357   6.091  -9.796  0.00  0.00            
ATOM   3593  O   ALA X 234      -0.156   4.959 -10.283  0.00  0.00            
ATOM   3594  N   PRO X 235      -1.067   7.033 -10.518  0.00  0.00            
ATOM   3595  CD  PRO X 235      -1.298   8.404 -10.073  0.00  0.00            
ATOM   3596  HD2 PRO X 235      -0.331   8.882  -9.915  0.00  0.00            
ATOM   3597  HD3 PRO X 235      -1.982   8.390  -9.225  0.00  0.00            
ATOM   3598  CG  PRO X 235      -1.892   9.065 -11.276  0.00  0.00            
ATOM   3599  HG2 PRO X 235      -1.076   9.357 -11.937  0.00  0.00            
ATOM   3600  HG3 PRO X 235      -2.467   9.914 -10.905  0.00  0.00            
ATOM   3601  CB  PRO X 235      -2.667   8.004 -12.014  0.00  0.00            
ATOM   3602  HB2 PRO X 235      -3.031   8.134 -13.033  0.00  0.00            
ATOM   3603  HB3 PRO X 235      -3.509   7.735 -11.376  0.00  0.00            
ATOM   3604  CA  PRO X 235      -1.731   6.758 -11.767  0.00  0.00            
ATOM   3605  HA  PRO X 235      -2.394   5.901 -11.645  0.00  0.00            
ATOM   3606  C   PRO X 235      -0.771   6.552 -12.951  0.00  0.00            
ATOM   3607  O   PRO X 235      -0.017   7.449 -13.320  0.00  0.00            
ATOM   3608  N   GLY X 236      -0.703   5.354 -13.523  0.00  0.00            
ATOM   3609  H   GLY X 236      -1.295   4.685 -13.052  0.00  0.00            
ATOM   3610  CA  GLY X 236       0.205   4.848 -14.592  0.00  0.00            
ATOM   3611  HA2 GLY X 236      -0.150   3.893 -14.979  0.00  0.00            
ATOM   3612  HA3 GLY X 236       0.272   5.589 -15.389  0.00  0.00            
ATOM   3613  C   GLY X 236       1.645   4.490 -14.110  0.00  0.00            
ATOM   3614  O   GLY X 236       2.639   4.480 -14.870  0.00  0.00            
ATOM   3615  N   GLN X 237       1.834   4.178 -12.803  0.00  0.00            
ATOM   3616  H   GLN X 237       1.041   4.020 -12.198  0.00  0.00            
ATOM   3617  CA  GLN X 237       3.163   4.173 -12.109  0.00  0.00            
ATOM   3618  HA  GLN X 237       4.004   3.892 -12.742  0.00  0.00            
ATOM   3619  CB  GLN X 237       3.205   5.576 -11.488  0.00  0.00            
ATOM   3620  HB2 GLN X 237       2.251   5.710 -10.979  0.00  0.00            
ATOM   3621  HB3 GLN X 237       4.066   5.517 -10.822  0.00  0.00            
ATOM   3622  CG  GLN X 237       3.561   6.736 -12.484  0.00  0.00            
ATOM   3623  HG2 GLN X 237       4.567   6.772 -12.901  0.00  0.00            
ATOM   3624  HG3 GLN X 237       2.860   6.649 -13.314  0.00  0.00            
ATOM   3625  CD  GLN X 237       3.317   8.111 -11.846  0.00  0.00            
ATOM   3626  OE1 GLN X 237       4.201   8.640 -11.307  0.00  0.00            
ATOM   3627  NE2 GLN X 237       2.140   8.656 -11.814  0.00  0.00            
ATOM   3628 HE21 GLN X 237       2.001   9.574 -11.417  0.00  0.00            
ATOM   3629 HE22 GLN X 237       1.403   8.175 -12.310  0.00  0.00            
ATOM   3630  C   GLN X 237       3.251   3.096 -11.032  0.00  0.00            
ATOM   3631  O   GLN X 237       2.448   2.198 -11.050  0.00  0.00            
ATOM   3632  N   GLY X 238       4.339   3.101 -10.302  0.00  0.00            
ATOM   3633  H   GLY X 238       5.080   3.719 -10.599  0.00  0.00            
ATOM   3634  CA  GLY X 238       4.744   1.889  -9.500  0.00  0.00            
ATOM   3635  HA2 GLY X 238       4.711   1.005 -10.137  0.00  0.00            
ATOM   3636  HA3 GLY X 238       5.774   2.112  -9.224  0.00  0.00            
ATOM   3637  C   GLY X 238       4.000   1.728  -8.133  0.00  0.00            
ATOM   3638  O   GLY X 238       3.180   2.599  -7.759  0.00  0.00            
ATOM   3639  N   LEU X 239       4.260   0.643  -7.380  0.00  0.00            
ATOM   3640  H   LEU X 239       5.077   0.119  -7.661  0.00  0.00            
ATOM   3641  CA  LEU X 239       3.589   0.344  -6.106  0.00  0.00            
ATOM   3642  HA  LEU X 239       2.632   0.865  -6.086  0.00  0.00            
ATOM   3643  CB  LEU X 239       3.379  -1.146  -5.855  0.00  0.00            
ATOM   3644  HB2 LEU X 239       4.334  -1.625  -5.637  0.00  0.00            
ATOM   3645  HB3 LEU X 239       2.867  -1.177  -4.893  0.00  0.00            
ATOM   3646  CG  LEU X 239       2.625  -1.871  -6.980  0.00  0.00            
ATOM   3647  HG  LEU X 239       2.168  -1.112  -7.615  0.00  0.00            
ATOM   3648  CD1 LEU X 239       3.582  -2.877  -7.736  0.00  0.00            
ATOM   3649 HD11 LEU X 239       3.105  -3.357  -8.591  0.00  0.00            
ATOM   3650 HD12 LEU X 239       4.431  -2.351  -8.172  0.00  0.00            
ATOM   3651 HD13 LEU X 239       3.894  -3.723  -7.125  0.00  0.00            
ATOM   3652  CD2 LEU X 239       1.456  -2.627  -6.457  0.00  0.00            
ATOM   3653 HD21 LEU X 239       0.705  -2.040  -5.927  0.00  0.00            
ATOM   3654 HD22 LEU X 239       0.932  -3.123  -7.274  0.00  0.00            
ATOM   3655 HD23 LEU X 239       1.766  -3.375  -5.727  0.00  0.00            
ATOM   3656  C   LEU X 239       4.397   1.099  -4.913  0.00  0.00            
ATOM   3657  O   LEU X 239       5.600   1.247  -5.110  0.00  0.00            
ATOM   3658  N   GLU X 240       3.834   1.316  -3.714  0.00  0.00            
ATOM   3659  H   GLU X 240       2.828   1.243  -3.654  0.00  0.00            
ATOM   3660  CA  GLU X 240       4.477   1.891  -2.523  0.00  0.00            
ATOM   3661  HA  GLU X 240       5.557   1.749  -2.486  0.00  0.00            
ATOM   3662  CB  GLU X 240       4.301   3.434  -2.626  0.00  0.00            
ATOM   3663  HB2 GLU X 240       4.745   3.787  -3.557  0.00  0.00            
ATOM   3664  HB3 GLU X 240       3.270   3.783  -2.581  0.00  0.00            
ATOM   3665  CG  GLU X 240       4.971   4.202  -1.465  0.00  0.00            
ATOM   3666  HG2 GLU X 240       4.222   4.321  -0.682  0.00  0.00            
ATOM   3667  HG3 GLU X 240       5.855   3.639  -1.165  0.00  0.00            
ATOM   3668  CD  GLU X 240       5.311   5.594  -2.000  0.00  0.00            
ATOM   3669  OE1 GLU X 240       6.506   5.872  -2.085  0.00  0.00            
ATOM   3670  OE2 GLU X 240       4.498   6.504  -2.165  0.00  0.00            
ATOM   3671  C   GLU X 240       3.839   1.429  -1.229  0.00  0.00            
ATOM   3672  O   GLU X 240       2.694   1.769  -0.910  0.00  0.00            
ATOM   3673  N   TRP X 241       4.587   0.654  -0.435  0.00  0.00            
ATOM   3674  H   TRP X 241       5.490   0.334  -0.754  0.00  0.00            
ATOM   3675  CA  TRP X 241       4.121   0.097   0.842  0.00  0.00            
ATOM   3676  HA  TRP X 241       3.104  -0.274   0.719  0.00  0.00            
ATOM   3677  CB  TRP X 241       5.029  -1.064   1.269  0.00  0.00            
ATOM   3678  HB2 TRP X 241       5.067  -1.828   0.493  0.00  0.00            
ATOM   3679  HB3 TRP X 241       6.019  -0.702   1.545  0.00  0.00            
ATOM   3680  CG  TRP X 241       4.540  -1.788   2.490  0.00  0.00            
ATOM   3681  CD1 TRP X 241       3.684  -2.866   2.459  0.00  0.00            
ATOM   3682  HD1 TRP X 241       3.239  -3.319   1.585  0.00  0.00            
ATOM   3683  NE1 TRP X 241       3.495  -3.282   3.772  0.00  0.00            
ATOM   3684  HE1 TRP X 241       2.851  -4.021   4.018  0.00  0.00            
ATOM   3685  CE2 TRP X 241       4.323  -2.602   4.674  0.00  0.00            
ATOM   3686  CZ2 TRP X 241       4.625  -2.556   6.079  0.00  0.00            
ATOM   3687  HZ2 TRP X 241       4.165  -3.316   6.693  0.00  0.00            
ATOM   3688  CH2 TRP X 241       5.635  -1.808   6.589  0.00  0.00            
ATOM   3689  HH2 TRP X 241       5.879  -1.986   7.626  0.00  0.00            
ATOM   3690  CZ3 TRP X 241       6.245  -0.806   5.837  0.00  0.00            
ATOM   3691  HZ3 TRP X 241       6.974  -0.116   6.237  0.00  0.00            
ATOM   3692  CE3 TRP X 241       5.944  -0.763   4.443  0.00  0.00            
ATOM   3693  HE3 TRP X 241       6.457  -0.031   3.837  0.00  0.00            
ATOM   3694  CD2 TRP X 241       5.021  -1.600   3.855  0.00  0.00            
ATOM   3695  C   TRP X 241       4.031   1.063   2.011  0.00  0.00            
ATOM   3696  O   TRP X 241       4.945   1.826   2.188  0.00  0.00            
ATOM   3697  N   MET X 242       2.921   1.126   2.753  0.00  0.00            
ATOM   3698  H   MET X 242       2.176   0.484   2.523  0.00  0.00            
ATOM   3699  CA  MET X 242       2.689   2.149   3.830  0.00  0.00            
ATOM   3700  HA  MET X 242       3.372   2.992   3.721  0.00  0.00            
ATOM   3701  CB  MET X 242       1.265   2.599   3.572  0.00  0.00            
ATOM   3702  HB2 MET X 242       0.666   1.699   3.715  0.00  0.00            
ATOM   3703  HB3 MET X 242       1.148   3.386   4.318  0.00  0.00            
ATOM   3704  CG  MET X 242       0.968   3.164   2.137  0.00  0.00            
ATOM   3705  HG2 MET X 242       1.719   3.928   1.936  0.00  0.00            
ATOM   3706  HG3 MET X 242       1.186   2.328   1.472  0.00  0.00            
ATOM   3707  SD  MET X 242      -0.658   3.852   1.731  0.00  0.00            
ATOM   3708  CE  MET X 242      -0.724   5.272   2.854  0.00  0.00            
ATOM   3709  HE1 MET X 242      -1.066   4.930   3.830  0.00  0.00            
ATOM   3710  HE2 MET X 242       0.265   5.716   2.737  0.00  0.00            
ATOM   3711  HE3 MET X 242      -1.480   5.946   2.452  0.00  0.00            
ATOM   3712  C   MET X 242       2.924   1.609   5.256  0.00  0.00            
ATOM   3713  O   MET X 242       3.506   2.334   6.053  0.00  0.00            
ATOM   3714  N   GLY X 243       2.426   0.370   5.469  0.00  0.00            
ATOM   3715  H   GLY X 243       1.920  -0.241   4.843  0.00  0.00            
ATOM   3716  CA  GLY X 243       2.238  -0.050   6.846  0.00  0.00            
ATOM   3717  HA2 GLY X 243       3.196  -0.371   7.256  0.00  0.00            
ATOM   3718  HA3 GLY X 243       1.803   0.816   7.344  0.00  0.00            
ATOM   3719  C   GLY X 243       1.359  -1.251   6.930  0.00  0.00            
ATOM   3720  O   GLY X 243       1.102  -1.892   5.940  0.00  0.00            
ATOM   3721  N   GLY X 244       0.955  -1.495   8.153  0.00  0.00            
ATOM   3722  H   GLY X 244       1.189  -0.806   8.854  0.00  0.00            
ATOM   3723  CA  GLY X 244       0.110  -2.596   8.515  0.00  0.00            
ATOM   3724  HA2 GLY X 244      -0.790  -2.576   7.899  0.00  0.00            
ATOM   3725  HA3 GLY X 244       0.671  -3.454   8.144  0.00  0.00            
ATOM   3726  C   GLY X 244      -0.090  -2.765   9.958  0.00  0.00            
ATOM   3727  O   GLY X 244       0.159  -1.913  10.764  0.00  0.00            
ATOM   3728  N   ILE X 245      -0.554  -3.966  10.398  0.00  0.00            
ATOM   3729  H   ILE X 245      -0.544  -4.738   9.746  0.00  0.00            
ATOM   3730  CA  ILE X 245      -0.925  -4.387  11.764  0.00  0.00            
ATOM   3731  HA  ILE X 245      -0.210  -3.884  12.415  0.00  0.00            
ATOM   3732  CB  ILE X 245      -2.266  -3.765  12.189  0.00  0.00            
ATOM   3733  HB  ILE X 245      -2.141  -2.711  11.940  0.00  0.00            
ATOM   3734  CG2 ILE X 245      -3.404  -4.264  11.314  0.00  0.00            
ATOM   3735 HG21 ILE X 245      -4.368  -3.988  11.739  0.00  0.00            
ATOM   3736 HG22 ILE X 245      -3.236  -3.984  10.273  0.00  0.00            
ATOM   3737 HG23 ILE X 245      -3.545  -5.345  11.334  0.00  0.00            
ATOM   3738  CG1 ILE X 245      -2.633  -3.951  13.704  0.00  0.00            
ATOM   3739 HG12 ILE X 245      -3.206  -4.866  13.857  0.00  0.00            
ATOM   3740 HG13 ILE X 245      -1.749  -4.201  14.291  0.00  0.00            
ATOM   3741  CD1 ILE X 245      -3.364  -2.725  14.319  0.00  0.00            
ATOM   3742 HD11 ILE X 245      -4.075  -2.304  13.607  0.00  0.00            
ATOM   3743 HD12 ILE X 245      -3.884  -3.095  15.203  0.00  0.00            
ATOM   3744 HD13 ILE X 245      -2.652  -1.980  14.673  0.00  0.00            
ATOM   3745  C   ILE X 245      -0.855  -5.881  11.910  0.00  0.00            
ATOM   3746  O   ILE X 245      -1.059  -6.697  10.988  0.00  0.00            
ATOM   3747  N   THR X 246      -0.538  -6.369  13.111  0.00  0.00            
ATOM   3748  H   THR X 246      -0.110  -5.780  13.811  0.00  0.00            
ATOM   3749  CA  THR X 246      -0.595  -7.785  13.533  0.00  0.00            
ATOM   3750  HA  THR X 246      -0.816  -8.405  12.664  0.00  0.00            
ATOM   3751  CB  THR X 246       0.797  -8.378  14.058  0.00  0.00            
ATOM   3752  HB  THR X 246       1.228  -7.591  14.677  0.00  0.00            
ATOM   3753  CG2 THR X 246       0.769  -9.691  14.808  0.00  0.00            
ATOM   3754 HG21 THR X 246       0.296  -9.654  15.790  0.00  0.00            
ATOM   3755 HG22 THR X 246       0.291 -10.489  14.240  0.00  0.00            
ATOM   3756 HG23 THR X 246       1.813  -9.970  14.950  0.00  0.00            
ATOM   3757  OG1 THR X 246       1.579  -8.644  12.899  0.00  0.00            
ATOM   3758  HG1 THR X 246       2.434  -8.214  12.973  0.00  0.00            
ATOM   3759  C   THR X 246      -1.632  -7.846  14.683  0.00  0.00            
ATOM   3760  O   THR X 246      -1.413  -7.439  15.822  0.00  0.00            
ATOM   3761  N   PRO X 247      -2.888  -8.248  14.371  0.00  0.00            
ATOM   3762  CD  PRO X 247      -3.482  -8.502  13.053  0.00  0.00            
ATOM   3763  HD2 PRO X 247      -3.025  -9.387  12.611  0.00  0.00            
ATOM   3764  HD3 PRO X 247      -3.289  -7.702  12.338  0.00  0.00            
ATOM   3765  CG  PRO X 247      -5.081  -8.669  13.194  0.00  0.00            
ATOM   3766  HG2 PRO X 247      -5.626  -9.378  12.571  0.00  0.00            
ATOM   3767  HG3 PRO X 247      -5.534  -7.679  13.145  0.00  0.00            
ATOM   3768  CB  PRO X 247      -5.212  -8.998  14.667  0.00  0.00            
ATOM   3769  HB2 PRO X 247      -5.213 -10.079  14.804  0.00  0.00            
ATOM   3770  HB3 PRO X 247      -6.141  -8.675  15.137  0.00  0.00            
ATOM   3771  CA  PRO X 247      -4.014  -8.320  15.359  0.00  0.00            
ATOM   3772  HA  PRO X 247      -4.267  -7.281  15.570  0.00  0.00            
ATOM   3773  C   PRO X 247      -3.773  -9.089  16.675  0.00  0.00            
ATOM   3774  O   PRO X 247      -4.287  -8.657  17.658  0.00  0.00            
ATOM   3775  N   ILE X 248      -2.898 -10.110  16.703  0.00  0.00            
ATOM   3776  H   ILE X 248      -2.438 -10.578  15.935  0.00  0.00            
ATOM   3777  CA  ILE X 248      -2.605 -10.671  18.086  0.00  0.00            
ATOM   3778  HA  ILE X 248      -3.569 -10.810  18.576  0.00  0.00            
ATOM   3779  CB  ILE X 248      -1.959 -12.057  17.910  0.00  0.00            
ATOM   3780  HB  ILE X 248      -2.469 -12.440  17.026  0.00  0.00            
ATOM   3781  CG2 ILE X 248      -0.559 -11.970  17.328  0.00  0.00            
ATOM   3782 HG21 ILE X 248       0.100 -11.491  18.052  0.00  0.00            
ATOM   3783 HG22 ILE X 248      -0.259 -12.989  17.082  0.00  0.00            
ATOM   3784 HG23 ILE X 248      -0.619 -11.345  16.437  0.00  0.00            
ATOM   3785  CG1 ILE X 248      -2.175 -12.962  19.169  0.00  0.00            
ATOM   3786 HG12 ILE X 248      -1.708 -12.509  20.044  0.00  0.00            
ATOM   3787 HG13 ILE X 248      -3.235 -13.085  19.392  0.00  0.00            
ATOM   3788  CD1 ILE X 248      -1.764 -14.388  18.965  0.00  0.00            
ATOM   3789 HD11 ILE X 248      -2.322 -14.766  18.109  0.00  0.00            
ATOM   3790 HD12 ILE X 248      -0.681 -14.511  18.946  0.00  0.00            
ATOM   3791 HD13 ILE X 248      -2.172 -14.997  19.771  0.00  0.00            
ATOM   3792  C   ILE X 248      -1.761  -9.710  18.961  0.00  0.00            
ATOM   3793  O   ILE X 248      -1.933  -9.678  20.158  0.00  0.00            
ATOM   3794  N   LEU X 249      -0.924  -8.860  18.387  0.00  0.00            
ATOM   3795  H   LEU X 249      -0.839  -8.892  17.381  0.00  0.00            
ATOM   3796  CA  LEU X 249      -0.171  -7.689  19.009  0.00  0.00            
ATOM   3797  HA  LEU X 249       0.187  -8.067  19.966  0.00  0.00            
ATOM   3798  CB  LEU X 249       1.083  -7.356  18.191  0.00  0.00            
ATOM   3799  HB2 LEU X 249       1.699  -8.245  18.061  0.00  0.00            
ATOM   3800  HB3 LEU X 249       0.807  -7.166  17.154  0.00  0.00            
ATOM   3801  CG  LEU X 249       1.896  -6.231  18.866  0.00  0.00            
ATOM   3802  HG  LEU X 249       1.356  -5.289  18.969  0.00  0.00            
ATOM   3803  CD1 LEU X 249       2.556  -6.573  20.231  0.00  0.00            
ATOM   3804 HD11 LEU X 249       2.965  -5.649  20.637  0.00  0.00            
ATOM   3805 HD12 LEU X 249       1.757  -6.908  20.892  0.00  0.00            
ATOM   3806 HD13 LEU X 249       3.273  -7.385  20.108  0.00  0.00            
ATOM   3807  CD2 LEU X 249       3.026  -5.816  17.917  0.00  0.00            
ATOM   3808 HD21 LEU X 249       3.691  -6.672  17.805  0.00  0.00            
ATOM   3809 HD22 LEU X 249       2.622  -5.430  16.981  0.00  0.00            
ATOM   3810 HD23 LEU X 249       3.495  -4.875  18.204  0.00  0.00            
ATOM   3811  C   LEU X 249      -1.097  -6.453  19.274  0.00  0.00            
ATOM   3812  O   LEU X 249      -1.168  -5.973  20.390  0.00  0.00            
ATOM   3813  N   GLY X 250      -1.767  -5.941  18.294  0.00  0.00            
ATOM   3814  H   GLY X 250      -1.771  -6.434  17.412  0.00  0.00            
ATOM   3815  CA  GLY X 250      -2.706  -4.825  18.370  0.00  0.00            
ATOM   3816  HA2 GLY X 250      -3.573  -5.059  17.753  0.00  0.00            
ATOM   3817  HA3 GLY X 250      -3.106  -4.799  19.384  0.00  0.00            
ATOM   3818  C   GLY X 250      -2.137  -3.433  18.074  0.00  0.00            
ATOM   3819  O   GLY X 250      -2.765  -2.430  18.391  0.00  0.00            
ATOM   3820  N   ILE X 251      -0.928  -3.396  17.567  0.00  0.00            
ATOM   3821  H   ILE X 251      -0.409  -4.253  17.440  0.00  0.00            
ATOM   3822  CA  ILE X 251      -0.111  -2.156  17.469  0.00  0.00            
ATOM   3823  HA  ILE X 251      -0.722  -1.284  17.702  0.00  0.00            
ATOM   3824  CB  ILE X 251       1.000  -2.083  18.550  0.00  0.00            
ATOM   3825  HB  ILE X 251       1.607  -2.946  18.278  0.00  0.00            
ATOM   3826  CG2 ILE X 251       1.821  -0.771  18.501  0.00  0.00            
ATOM   3827 HG21 ILE X 251       1.158   0.094  18.503  0.00  0.00            
ATOM   3828 HG22 ILE X 251       2.551  -0.570  19.286  0.00  0.00            
ATOM   3829 HG23 ILE X 251       2.413  -0.746  17.586  0.00  0.00            
ATOM   3830  CG1 ILE X 251       0.560  -2.398  20.017  0.00  0.00            
ATOM   3831 HG12 ILE X 251      -0.113  -1.595  20.315  0.00  0.00            
ATOM   3832 HG13 ILE X 251       0.066  -3.370  20.018  0.00  0.00            
ATOM   3833  CD1 ILE X 251       1.646  -2.492  21.057  0.00  0.00            
ATOM   3834 HD11 ILE X 251       1.258  -2.925  21.979  0.00  0.00            
ATOM   3835 HD12 ILE X 251       2.362  -3.138  20.548  0.00  0.00            
ATOM   3836 HD13 ILE X 251       2.146  -1.538  21.222  0.00  0.00            
ATOM   3837  C   ILE X 251       0.301  -2.055  16.002  0.00  0.00            
ATOM   3838  O   ILE X 251       0.753  -3.060  15.428  0.00  0.00            
ATOM   3839  N   ALA X 252       0.168  -0.868  15.390  0.00  0.00            
ATOM   3840  H   ALA X 252      -0.273  -0.100  15.876  0.00  0.00            
ATOM   3841  CA  ALA X 252       0.514  -0.731  13.978  0.00  0.00            
ATOM   3842  HA  ALA X 252       0.101  -1.610  13.483  0.00  0.00            
ATOM   3843  CB  ALA X 252      -0.411   0.398  13.497  0.00  0.00            
ATOM   3844  HB1 ALA X 252      -0.345   0.508  12.415  0.00  0.00            
ATOM   3845  HB2 ALA X 252      -1.401   0.083  13.825  0.00  0.00            
ATOM   3846  HB3 ALA X 252      -0.189   1.330  14.018  0.00  0.00            
ATOM   3847  C   ALA X 252       1.998  -0.456  13.716  0.00  0.00            
ATOM   3848  O   ALA X 252       2.764  -0.080  14.607  0.00  0.00            
ATOM   3849  N   ASN X 253       2.423  -0.533  12.422  0.00  0.00            
ATOM   3850  H   ASN X 253       1.704  -0.742  11.743  0.00  0.00            
ATOM   3851  CA  ASN X 253       3.659   0.059  11.871  0.00  0.00            
ATOM   3852  HA  ASN X 253       4.034   0.791  12.586  0.00  0.00            
ATOM   3853  CB  ASN X 253       4.651  -1.087  11.861  0.00  0.00            
ATOM   3854  HB2 ASN X 253       4.646  -1.586  12.830  0.00  0.00            
ATOM   3855  HB3 ASN X 253       4.312  -1.772  11.084  0.00  0.00            
ATOM   3856  CG  ASN X 253       5.995  -0.688  11.426  0.00  0.00            
ATOM   3857  OD1 ASN X 253       6.467   0.429  11.376  0.00  0.00            
ATOM   3858  ND2 ASN X 253       6.862  -1.687  11.160  0.00  0.00            
ATOM   3859 HD21 ASN X 253       7.801  -1.461  10.866  0.00  0.00            
ATOM   3860 HD22 ASN X 253       6.591  -2.637  10.947  0.00  0.00            
ATOM   3861  C   ASN X 253       3.498   0.796  10.530  0.00  0.00            
ATOM   3862  O   ASN X 253       2.533   0.567   9.818  0.00  0.00            
ATOM   3863  N   TYR X 254       4.387   1.718  10.227  0.00  0.00            
ATOM   3864  H   TYR X 254       5.166   1.770  10.869  0.00  0.00            
ATOM   3865  CA  TYR X 254       4.470   2.522   9.011  0.00  0.00            
ATOM   3866  HA  TYR X 254       4.098   1.909   8.190  0.00  0.00            
ATOM   3867  CB  TYR X 254       3.785   3.926   9.114  0.00  0.00            
ATOM   3868  HB2 TYR X 254       4.550   4.638   9.426  0.00  0.00            
ATOM   3869  HB3 TYR X 254       3.519   4.299   8.126  0.00  0.00            
ATOM   3870  CG  TYR X 254       2.663   4.063  10.126  0.00  0.00            
ATOM   3871  CD1 TYR X 254       1.450   3.348  10.011  0.00  0.00            
ATOM   3872  HD1 TYR X 254       1.193   2.734   9.161  0.00  0.00            
ATOM   3873  CE1 TYR X 254       0.395   3.438  10.964  0.00  0.00            
ATOM   3874  HE1 TYR X 254      -0.477   2.801  10.924  0.00  0.00            
ATOM   3875  CZ  TYR X 254       0.615   4.222  12.060  0.00  0.00            
ATOM   3876  OH  TYR X 254      -0.354   4.291  13.023  0.00  0.00            
ATOM   3877  HH  TYR X 254       0.112   4.629  13.791  0.00  0.00            
ATOM   3878  CE2 TYR X 254       1.760   4.922  12.205  0.00  0.00            
ATOM   3879  HE2 TYR X 254       1.869   5.630  13.013  0.00  0.00            
ATOM   3880  CD2 TYR X 254       2.828   4.903  11.244  0.00  0.00            
ATOM   3881  HD2 TYR X 254       3.716   5.517  11.260  0.00  0.00            
ATOM   3882  C   TYR X 254       5.898   2.774   8.634  0.00  0.00            
ATOM   3883  O   TYR X 254       6.742   3.025   9.509  0.00  0.00            
ATOM   3884  N   ALA X 255       6.254   2.757   7.355  0.00  0.00            
ATOM   3885  H   ALA X 255       5.530   2.631   6.662  0.00  0.00            
ATOM   3886  CA  ALA X 255       7.628   3.118   6.942  0.00  0.00            
ATOM   3887  HA  ALA X 255       8.263   2.539   7.612  0.00  0.00            
ATOM   3888  CB  ALA X 255       7.942   2.636   5.516  0.00  0.00            
ATOM   3889  HB1 ALA X 255       8.059   1.563   5.358  0.00  0.00            
ATOM   3890  HB2 ALA X 255       7.011   2.908   5.017  0.00  0.00            
ATOM   3891  HB3 ALA X 255       8.884   3.037   5.145  0.00  0.00            
ATOM   3892  C   ALA X 255       8.016   4.602   7.159  0.00  0.00            
ATOM   3893  O   ALA X 255       7.089   5.361   7.449  0.00  0.00            
ATOM   3894  N   GLN X 256       9.283   4.989   7.006  0.00  0.00            
ATOM   3895  H   GLN X 256      10.026   4.316   6.882  0.00  0.00            
ATOM   3896  CA  GLN X 256       9.810   6.295   7.429  0.00  0.00            
ATOM   3897  HA  GLN X 256       9.749   6.484   8.501  0.00  0.00            
ATOM   3898  CB  GLN X 256      11.285   6.305   7.169  0.00  0.00            
ATOM   3899  HB2 GLN X 256      11.545   5.778   6.251  0.00  0.00            
ATOM   3900  HB3 GLN X 256      11.685   7.300   6.973  0.00  0.00            
ATOM   3901  CG  GLN X 256      12.056   5.555   8.262  0.00  0.00            
ATOM   3902  HG2 GLN X 256      11.500   4.647   8.497  0.00  0.00            
ATOM   3903  HG3 GLN X 256      13.093   5.344   8.001  0.00  0.00            
ATOM   3904  CD  GLN X 256      12.226   6.345   9.576  0.00  0.00            
ATOM   3905  OE1 GLN X 256      12.207   7.574   9.508  0.00  0.00            
ATOM   3906  NE2 GLN X 256      12.414   5.639  10.637  0.00  0.00            
ATOM   3907 HE21 GLN X 256      12.309   6.112  11.523  0.00  0.00            
ATOM   3908 HE22 GLN X 256      12.294   4.638  10.705  0.00  0.00            
ATOM   3909  C   GLN X 256       9.170   7.499   6.664  0.00  0.00            
ATOM   3910  O   GLN X 256       8.847   8.546   7.268  0.00  0.00            
ATOM   3911  N   LYS X 257       8.799   7.326   5.388  0.00  0.00            
ATOM   3912  H   LYS X 257       9.131   6.495   4.921  0.00  0.00            
ATOM   3913  CA  LYS X 257       7.991   8.268   4.671  0.00  0.00            
ATOM   3914  HA  LYS X 257       8.572   9.190   4.652  0.00  0.00            
ATOM   3915  CB  LYS X 257       7.913   7.728   3.259  0.00  0.00            
ATOM   3916  HB2 LYS X 257       8.948   7.635   2.928  0.00  0.00            
ATOM   3917  HB3 LYS X 257       7.470   6.732   3.273  0.00  0.00            
ATOM   3918  CG  LYS X 257       7.134   8.570   2.279  0.00  0.00            
ATOM   3919  HG2 LYS X 257       6.119   8.697   2.656  0.00  0.00            
ATOM   3920  HG3 LYS X 257       7.606   9.551   2.229  0.00  0.00            
ATOM   3921  CD  LYS X 257       7.059   8.172   0.823  0.00  0.00            
ATOM   3922  HD2 LYS X 257       8.082   8.426   0.542  0.00  0.00            
ATOM   3923  HD3 LYS X 257       6.834   7.107   0.771  0.00  0.00            
ATOM   3924  CE  LYS X 257       6.150   8.928  -0.140  0.00  0.00            
ATOM   3925  HE2 LYS X 257       5.105   8.898   0.167  0.00  0.00            
ATOM   3926  HE3 LYS X 257       6.402   9.982  -0.025  0.00  0.00            
ATOM   3927  NZ  LYS X 257       6.341   8.599  -1.532  0.00  0.00            
ATOM   3928  HZ1 LYS X 257       7.318   8.723  -1.760  0.00  0.00            
ATOM   3929  HZ2 LYS X 257       6.096   7.632  -1.687  0.00  0.00            
ATOM   3930  HZ3 LYS X 257       5.706   9.184  -2.056  0.00  0.00            
ATOM   3931  C   LYS X 257       6.610   8.467   5.240  0.00  0.00            
ATOM   3932  O   LYS X 257       6.068   9.560   5.120  0.00  0.00            
ATOM   3933  N   PHE X 258       6.044   7.525   5.982  0.00  0.00            
ATOM   3934  H   PHE X 258       6.644   6.745   6.208  0.00  0.00            
ATOM   3935  CA  PHE X 258       4.639   7.533   6.415  0.00  0.00            
ATOM   3936  HA  PHE X 258       4.094   8.405   6.052  0.00  0.00            
ATOM   3937  CB  PHE X 258       3.925   6.299   5.936  0.00  0.00            
ATOM   3938  HB2 PHE X 258       4.464   5.371   6.128  0.00  0.00            
ATOM   3939  HB3 PHE X 258       2.935   6.302   6.393  0.00  0.00            
ATOM   3940  CG  PHE X 258       3.829   6.248   4.431  0.00  0.00            
ATOM   3941  CD1 PHE X 258       4.674   5.430   3.716  0.00  0.00            
ATOM   3942  HD1 PHE X 258       5.428   4.829   4.202  0.00  0.00            
ATOM   3943  CE1 PHE X 258       4.643   5.492   2.278  0.00  0.00            
ATOM   3944  HE1 PHE X 258       5.316   4.884   1.693  0.00  0.00            
ATOM   3945  CZ  PHE X 258       3.677   6.259   1.638  0.00  0.00            
ATOM   3946  HZ  PHE X 258       3.711   6.437   0.574  0.00  0.00            
ATOM   3947  CE2 PHE X 258       2.802   7.091   2.389  0.00  0.00            
ATOM   3948  HE2 PHE X 258       2.020   7.697   1.955  0.00  0.00            
ATOM   3949  CD2 PHE X 258       2.904   7.069   3.731  0.00  0.00            
ATOM   3950  HD2 PHE X 258       2.225   7.651   4.337  0.00  0.00            
ATOM   3951  C   PHE X 258       4.525   7.670   7.953  0.00  0.00            
ATOM   3952  O   PHE X 258       3.448   7.873   8.408  0.00  0.00            
ATOM   3953  N   GLN X 259       5.598   7.525   8.682  0.00  0.00            
ATOM   3954  H   GLN X 259       6.420   7.097   8.280  0.00  0.00            
ATOM   3955  CA  GLN X 259       5.712   8.013  10.097  0.00  0.00            
ATOM   3956  HA  GLN X 259       4.933   7.475  10.636  0.00  0.00            
ATOM   3957  CB  GLN X 259       6.931   7.662  10.843  0.00  0.00            
ATOM   3958  HB2 GLN X 259       7.794   8.169  10.412  0.00  0.00            
ATOM   3959  HB3 GLN X 259       6.885   7.969  11.888  0.00  0.00            
ATOM   3960  CG  GLN X 259       7.183   6.159  10.846  0.00  0.00            
ATOM   3961  HG2 GLN X 259       6.377   5.653  11.378  0.00  0.00            
ATOM   3962  HG3 GLN X 259       7.136   5.760   9.833  0.00  0.00            
ATOM   3963  CD  GLN X 259       8.526   5.790  11.508  0.00  0.00            
ATOM   3964  OE1 GLN X 259       9.339   6.620  11.853  0.00  0.00            
ATOM   3965  NE2 GLN X 259       8.864   4.561  11.595  0.00  0.00            
ATOM   3966 HE21 GLN X 259       9.717   4.462  12.127  0.00  0.00            
ATOM   3967 HE22 GLN X 259       8.162   3.862  11.396  0.00  0.00            
ATOM   3968  C   GLN X 259       5.152   9.427  10.321  0.00  0.00            
ATOM   3969  O   GLN X 259       5.485  10.356   9.619  0.00  0.00            
ATOM   3970  N   GLY X 260       4.306   9.606  11.344  0.00  0.00            
ATOM   3971  H   GLY X 260       4.103   8.758  11.853  0.00  0.00            
ATOM   3972  CA  GLY X 260       3.568  10.836  11.649  0.00  0.00            
ATOM   3973  HA2 GLY X 260       3.101  10.608  12.607  0.00  0.00            
ATOM   3974  HA3 GLY X 260       4.164  11.725  11.856  0.00  0.00            
ATOM   3975  C   GLY X 260       2.401  11.283  10.713  0.00  0.00            
ATOM   3976  O   GLY X 260       1.991  12.435  10.878  0.00  0.00            
ATOM   3977  N   ARG X 261       2.055  10.465   9.724  0.00  0.00            
ATOM   3978  H   ARG X 261       2.412   9.525   9.633  0.00  0.00            
ATOM   3979  CA  ARG X 261       1.062  10.897   8.684  0.00  0.00            
ATOM   3980  HA  ARG X 261       0.524  11.663   9.242  0.00  0.00            
ATOM   3981  CB  ARG X 261       1.757  11.508   7.487  0.00  0.00            
ATOM   3982  HB2 ARG X 261       2.632  11.998   7.914  0.00  0.00            
ATOM   3983  HB3 ARG X 261       2.140  10.741   6.813  0.00  0.00            
ATOM   3984  CG  ARG X 261       0.972  12.567   6.806  0.00  0.00            
ATOM   3985  HG2 ARG X 261       0.023  12.205   6.412  0.00  0.00            
ATOM   3986  HG3 ARG X 261       0.764  13.285   7.599  0.00  0.00            
ATOM   3987  CD  ARG X 261       1.679  13.251   5.633  0.00  0.00            
ATOM   3988  HD2 ARG X 261       1.270  14.237   5.413  0.00  0.00            
ATOM   3989  HD3 ARG X 261       2.691  13.503   5.949  0.00  0.00            
ATOM   3990  NE  ARG X 261       1.903  12.456   4.437  0.00  0.00            
ATOM   3991  HE  ARG X 261       2.681  11.815   4.375  0.00  0.00            
ATOM   3992  CZ  ARG X 261       1.063  12.407   3.405  0.00  0.00            
ATOM   3993  NH1 ARG X 261      -0.078  12.991   3.321  0.00  0.00            
ATOM   3994 HH11 ARG X 261      -0.590  13.246   4.154  0.00  0.00            
ATOM   3995 HH12 ARG X 261      -0.403  13.019   2.366  0.00  0.00            
ATOM   3996  NH2 ARG X 261       1.488  11.659   2.444  0.00  0.00            
ATOM   3997 HH21 ARG X 261       2.424  11.287   2.522  0.00  0.00            
ATOM   3998 HH22 ARG X 261       0.965  11.488   1.598  0.00  0.00            
ATOM   3999  C   ARG X 261      -0.016   9.832   8.341  0.00  0.00            
ATOM   4000  O   ARG X 261      -1.064  10.219   7.829  0.00  0.00            
ATOM   4001  N   VAL X 262       0.252   8.550   8.584  0.00  0.00            
ATOM   4002  H   VAL X 262       1.187   8.273   8.846  0.00  0.00            
ATOM   4003  CA  VAL X 262      -0.690   7.468   8.451  0.00  0.00            
ATOM   4004  HA  VAL X 262      -1.631   7.866   8.071  0.00  0.00            
ATOM   4005  CB  VAL X 262      -0.058   6.384   7.541  0.00  0.00            
ATOM   4006  HB  VAL X 262       0.954   6.277   7.932  0.00  0.00            
ATOM   4007  CG1 VAL X 262      -0.799   5.065   7.604  0.00  0.00            
ATOM   4008 HG11 VAL X 262      -1.820   5.366   7.368  0.00  0.00            
ATOM   4009 HG12 VAL X 262      -0.435   4.382   6.837  0.00  0.00            
ATOM   4010 HG13 VAL X 262      -0.727   4.674   8.619  0.00  0.00            
ATOM   4011  CG2 VAL X 262      -0.051   6.869   6.076  0.00  0.00            
ATOM   4012 HG21 VAL X 262       0.490   6.124   5.494  0.00  0.00            
ATOM   4013 HG22 VAL X 262      -1.018   6.837   5.573  0.00  0.00            
ATOM   4014 HG23 VAL X 262       0.456   7.834   6.040  0.00  0.00            
ATOM   4015  C   VAL X 262      -1.123   6.973   9.863  0.00  0.00            
ATOM   4016  O   VAL X 262      -0.424   7.036  10.878  0.00  0.00            
ATOM   4017  N   THR X 263      -2.366   6.515   9.928  0.00  0.00            
ATOM   4018  H   THR X 263      -2.947   6.561   9.103  0.00  0.00            
ATOM   4019  CA  THR X 263      -2.708   5.639  11.104  0.00  0.00            
ATOM   4020  HA  THR X 263      -1.856   5.381  11.733  0.00  0.00            
ATOM   4021  CB  THR X 263      -3.619   6.534  12.022  0.00  0.00            
ATOM   4022  HB  THR X 263      -4.531   6.728  11.457  0.00  0.00            
ATOM   4023  CG2 THR X 263      -4.022   5.959  13.326  0.00  0.00            
ATOM   4024 HG21 THR X 263      -4.587   6.658  13.942  0.00  0.00            
ATOM   4025 HG22 THR X 263      -4.583   5.053  13.099  0.00  0.00            
ATOM   4026 HG23 THR X 263      -3.064   5.732  13.795  0.00  0.00            
ATOM   4027  OG1 THR X 263      -2.969   7.751  12.274  0.00  0.00            
ATOM   4028  HG1 THR X 263      -2.638   8.070  11.431  0.00  0.00            
ATOM   4029  C   THR X 263      -3.441   4.414  10.635  0.00  0.00            
ATOM   4030  O   THR X 263      -4.320   4.507   9.765  0.00  0.00            
ATOM   4031  N   ILE X 264      -3.150   3.238  11.182  0.00  0.00            
ATOM   4032  H   ILE X 264      -2.619   3.217  12.041  0.00  0.00            
ATOM   4033  CA  ILE X 264      -3.732   1.895  10.781  0.00  0.00            
ATOM   4034  HA  ILE X 264      -4.532   2.198  10.106  0.00  0.00            
ATOM   4035  CB  ILE X 264      -2.715   1.069   9.901  0.00  0.00            
ATOM   4036  HB  ILE X 264      -1.776   0.970  10.446  0.00  0.00            
ATOM   4037  CG2 ILE X 264      -3.257  -0.360   9.677  0.00  0.00            
ATOM   4038 HG21 ILE X 264      -4.104  -0.243   9.001  0.00  0.00            
ATOM   4039 HG22 ILE X 264      -2.496  -0.925   9.139  0.00  0.00            
ATOM   4040 HG23 ILE X 264      -3.569  -0.858  10.596  0.00  0.00            
ATOM   4041  CG1 ILE X 264      -2.324   1.698   8.611  0.00  0.00            
ATOM   4042 HG12 ILE X 264      -3.194   1.644   7.957  0.00  0.00            
ATOM   4043 HG13 ILE X 264      -2.025   2.736   8.761  0.00  0.00            
ATOM   4044  CD1 ILE X 264      -1.182   1.131   7.880  0.00  0.00            
ATOM   4045 HD11 ILE X 264      -0.895   1.856   7.118  0.00  0.00            
ATOM   4046 HD12 ILE X 264      -0.320   1.019   8.538  0.00  0.00            
ATOM   4047 HD13 ILE X 264      -1.504   0.222   7.372  0.00  0.00            
ATOM   4048  C   ILE X 264      -4.338   1.127  11.980  0.00  0.00            
ATOM   4049  O   ILE X 264      -3.666   1.222  13.015  0.00  0.00            
ATOM   4050  N   THR X 265      -5.561   0.498  11.884  0.00  0.00            
ATOM   4051  H   THR X 265      -6.060   0.595  11.011  0.00  0.00            
ATOM   4052  CA  THR X 265      -6.307  -0.028  12.966  0.00  0.00            
ATOM   4053  HA  THR X 265      -5.562  -0.485  13.616  0.00  0.00            
ATOM   4054  CB  THR X 265      -7.134   1.037  13.635  0.00  0.00            
ATOM   4055  HB  THR X 265      -7.585   0.332  14.333  0.00  0.00            
ATOM   4056  CG2 THR X 265      -6.347   2.153  14.408  0.00  0.00            
ATOM   4057 HG21 THR X 265      -5.806   2.788  13.706  0.00  0.00            
ATOM   4058 HG22 THR X 265      -7.086   2.618  15.061  0.00  0.00            
ATOM   4059 HG23 THR X 265      -5.587   1.817  15.113  0.00  0.00            
ATOM   4060  OG1 THR X 265      -8.178   1.652  12.853  0.00  0.00            
ATOM   4061  HG1 THR X 265      -7.768   2.171  12.157  0.00  0.00            
ATOM   4062  C   THR X 265      -7.300  -1.033  12.440  0.00  0.00            
ATOM   4063  O   THR X 265      -7.674  -1.003  11.242  0.00  0.00            
ATOM   4064  N   THR X 266      -7.723  -2.037  13.281  0.00  0.00            
ATOM   4065  H   THR X 266      -7.361  -2.212  14.208  0.00  0.00            
ATOM   4066  CA  THR X 266      -8.723  -2.929  12.877  0.00  0.00            
ATOM   4067  HA  THR X 266      -8.765  -2.957  11.788  0.00  0.00            
ATOM   4068  CB  THR X 266      -8.544  -4.393  13.460  0.00  0.00            
ATOM   4069  HB  THR X 266      -9.481  -4.924  13.295  0.00  0.00            
ATOM   4070  CG2 THR X 266      -7.341  -5.111  12.883  0.00  0.00            
ATOM   4071 HG21 THR X 266      -6.453  -4.542  13.159  0.00  0.00            
ATOM   4072 HG22 THR X 266      -7.294  -6.169  13.139  0.00  0.00            
ATOM   4073 HG23 THR X 266      -7.389  -4.975  11.803  0.00  0.00            
ATOM   4074  OG1 THR X 266      -8.402  -4.299  14.891  0.00  0.00            
ATOM   4075  HG1 THR X 266      -8.646  -5.200  15.116  0.00  0.00            
ATOM   4076  C   THR X 266     -10.058  -2.469  13.487  0.00  0.00            
ATOM   4077  O   THR X 266     -10.155  -1.779  14.483  0.00  0.00            
ATOM   4078  N   ASP X 267     -11.199  -2.841  12.848  0.00  0.00            
ATOM   4079  H   ASP X 267     -11.111  -3.379  11.997  0.00  0.00            
ATOM   4080  CA  ASP X 267     -12.491  -2.955  13.571  0.00  0.00            
ATOM   4081  HA  ASP X 267     -12.937  -2.020  13.909  0.00  0.00            
ATOM   4082  CB  ASP X 267     -13.539  -3.359  12.498  0.00  0.00            
ATOM   4083  HB2 ASP X 267     -13.326  -2.839  11.564  0.00  0.00            
ATOM   4084  HB3 ASP X 267     -13.396  -4.406  12.231  0.00  0.00            
ATOM   4085  CG  ASP X 267     -15.012  -3.107  12.828  0.00  0.00            
ATOM   4086  OD1 ASP X 267     -15.888  -3.618  12.071  0.00  0.00            
ATOM   4087  OD2 ASP X 267     -15.307  -2.417  13.820  0.00  0.00            
ATOM   4088  C   ASP X 267     -12.396  -4.045  14.712  0.00  0.00            
ATOM   4089  O   ASP X 267     -11.930  -5.127  14.461  0.00  0.00            
ATOM   4090  N   GLU X 268     -12.991  -3.694  15.860  0.00  0.00            
ATOM   4091  H   GLU X 268     -13.396  -2.790  16.057  0.00  0.00            
ATOM   4092  CA  GLU X 268     -13.195  -4.755  16.907  0.00  0.00            
ATOM   4093  HA  GLU X 268     -12.257  -5.306  16.982  0.00  0.00            
ATOM   4094  CB  GLU X 268     -13.517  -4.140  18.229  0.00  0.00            
ATOM   4095  HB2 GLU X 268     -12.619  -3.561  18.445  0.00  0.00            
ATOM   4096  HB3 GLU X 268     -14.300  -3.406  18.042  0.00  0.00            
ATOM   4097  CG  GLU X 268     -13.849  -5.058  19.457  0.00  0.00            
ATOM   4098  HG2 GLU X 268     -12.998  -5.739  19.466  0.00  0.00            
ATOM   4099  HG3 GLU X 268     -13.746  -4.391  20.313  0.00  0.00            
ATOM   4100  CD  GLU X 268     -15.247  -5.787  19.481  0.00  0.00            
ATOM   4101  OE1 GLU X 268     -15.297  -6.903  19.999  0.00  0.00            
ATOM   4102  OE2 GLU X 268     -16.295  -5.160  19.069  0.00  0.00            
ATOM   4103  C   GLU X 268     -14.043  -6.014  16.517  0.00  0.00            
ATOM   4104  O   GLU X 268     -13.754  -7.122  16.978  0.00  0.00            
ATOM   4105  N   SER X 269     -14.951  -5.930  15.577  0.00  0.00            
ATOM   4106  H   SER X 269     -15.101  -5.053  15.100  0.00  0.00            
ATOM   4107  CA  SER X 269     -15.624  -7.100  14.929  0.00  0.00            
ATOM   4108  HA  SER X 269     -16.228  -7.745  15.567  0.00  0.00            
ATOM   4109  CB  SER X 269     -16.570  -6.509  13.859  0.00  0.00            
ATOM   4110  HB2 SER X 269     -17.336  -7.244  13.611  0.00  0.00            
ATOM   4111  HB3 SER X 269     -16.888  -5.536  14.233  0.00  0.00            
ATOM   4112  OG  SER X 269     -15.833  -6.234  12.669  0.00  0.00            
ATOM   4113  HG  SER X 269     -16.012  -5.313  12.468  0.00  0.00            
ATOM   4114  C   SER X 269     -14.675  -8.071  14.251  0.00  0.00            
ATOM   4115  O   SER X 269     -15.074  -9.101  13.719  0.00  0.00            
ATOM   4116  N   THR X 270     -13.440  -7.695  14.076  0.00  0.00            
ATOM   4117  H   THR X 270     -13.175  -6.770  14.383  0.00  0.00            
ATOM   4118  CA  THR X 270     -12.388  -8.379  13.257  0.00  0.00            
ATOM   4119  HA  THR X 270     -11.509  -7.734  13.250  0.00  0.00            
ATOM   4120  CB  THR X 270     -11.940  -9.719  13.840  0.00  0.00            
ATOM   4121  HB  THR X 270     -11.176 -10.091  13.156  0.00  0.00            
ATOM   4122  CG2 THR X 270     -11.474  -9.436  15.295  0.00  0.00            
ATOM   4123 HG21 THR X 270     -10.821  -8.563  15.299  0.00  0.00            
ATOM   4124 HG22 THR X 270     -12.305  -9.291  15.986  0.00  0.00            
ATOM   4125 HG23 THR X 270     -10.847 -10.253  15.653  0.00  0.00            
ATOM   4126  OG1 THR X 270     -13.049 -10.632  13.863  0.00  0.00            
ATOM   4127  HG1 THR X 270     -13.840 -10.141  13.628  0.00  0.00            
ATOM   4128  C   THR X 270     -12.760  -8.530  11.744  0.00  0.00            
ATOM   4129  O   THR X 270     -12.040  -9.223  11.000  0.00  0.00            
ATOM   4130  N   SER X 271     -13.926  -8.071  11.264  0.00  0.00            
ATOM   4131  H   SER X 271     -14.520  -7.490  11.837  0.00  0.00            
ATOM   4132  CA  SER X 271     -14.508  -8.245   9.931  0.00  0.00            
ATOM   4133  HA  SER X 271     -14.083  -9.122   9.444  0.00  0.00            
ATOM   4134  CB  SER X 271     -16.000  -8.604   9.855  0.00  0.00            
ATOM   4135  HB2 SER X 271     -16.156  -8.807   8.796  0.00  0.00            
ATOM   4136  HB3 SER X 271     -16.235  -9.496  10.436  0.00  0.00            
ATOM   4137  OG  SER X 271     -17.013  -7.788  10.360  0.00  0.00            
ATOM   4138  HG  SER X 271     -16.746  -6.870  10.275  0.00  0.00            
ATOM   4139  C   SER X 271     -14.135  -7.151   8.898  0.00  0.00            
ATOM   4140  O   SER X 271     -14.292  -7.386   7.711  0.00  0.00            
ATOM   4141  N   THR X 272     -13.532  -6.037   9.358  0.00  0.00            
ATOM   4142  H   THR X 272     -13.245  -6.034  10.327  0.00  0.00            
ATOM   4143  CA  THR X 272     -13.065  -4.933   8.458  0.00  0.00            
ATOM   4144  HA  THR X 272     -12.749  -5.309   7.485  0.00  0.00            
ATOM   4145  CB  THR X 272     -14.115  -3.765   8.384  0.00  0.00            
ATOM   4146  HB  THR X 272     -14.179  -3.249   9.342  0.00  0.00            
ATOM   4147  CG2 THR X 272     -13.659  -2.729   7.388  0.00  0.00            
ATOM   4148 HG21 THR X 272     -12.760  -2.176   7.657  0.00  0.00            
ATOM   4149 HG22 THR X 272     -13.460  -3.211   6.431  0.00  0.00            
ATOM   4150 HG23 THR X 272     -14.486  -2.030   7.263  0.00  0.00            
ATOM   4151  OG1 THR X 272     -15.415  -4.360   7.942  0.00  0.00            
ATOM   4152  HG1 THR X 272     -15.889  -4.421   8.775  0.00  0.00            
ATOM   4153  C   THR X 272     -11.856  -4.397   9.191  0.00  0.00            
ATOM   4154  O   THR X 272     -11.590  -4.589  10.384  0.00  0.00            
ATOM   4155  N   ALA X 273     -10.989  -3.660   8.507  0.00  0.00            
ATOM   4156  H   ALA X 273     -11.119  -3.580   7.508  0.00  0.00            
ATOM   4157  CA  ALA X 273      -9.850  -2.817   9.056  0.00  0.00            
ATOM   4158  HA  ALA X 273     -10.067  -2.537  10.087  0.00  0.00            
ATOM   4159  CB  ALA X 273      -8.589  -3.665   9.082  0.00  0.00            
ATOM   4160  HB1 ALA X 273      -8.601  -4.552   9.715  0.00  0.00            
ATOM   4161  HB2 ALA X 273      -8.370  -3.984   8.063  0.00  0.00            
ATOM   4162  HB3 ALA X 273      -7.767  -3.078   9.494  0.00  0.00            
ATOM   4163  C   ALA X 273      -9.644  -1.578   8.122  0.00  0.00            
ATOM   4164  O   ALA X 273     -10.168  -1.540   7.039  0.00  0.00            
ATOM   4165  N   TYR X 274      -8.845  -0.595   8.556  0.00  0.00            
ATOM   4166  H   TYR X 274      -8.358  -0.722   9.431  0.00  0.00            
ATOM   4167  CA  TYR X 274      -8.763   0.822   7.959  0.00  0.00            
ATOM   4168  HA  TYR X 274      -9.154   0.853   6.942  0.00  0.00            
ATOM   4169  CB  TYR X 274      -9.586   1.696   8.883  0.00  0.00            
ATOM   4170  HB2 TYR X 274      -8.983   2.001   9.739  0.00  0.00            
ATOM   4171  HB3 TYR X 274      -9.876   2.598   8.344  0.00  0.00            
ATOM   4172  CG  TYR X 274     -10.897   1.144   9.499  0.00  0.00            
ATOM   4173  CD1 TYR X 274     -10.915   0.646  10.788  0.00  0.00            
ATOM   4174  HD1 TYR X 274      -9.993   0.587  11.348  0.00  0.00            
ATOM   4175  CE1 TYR X 274     -12.095   0.222  11.438  0.00  0.00            
ATOM   4176  HE1 TYR X 274     -12.084  -0.161  12.448  0.00  0.00            
ATOM   4177  CZ  TYR X 274     -13.319   0.206  10.744  0.00  0.00            
ATOM   4178  OH  TYR X 274     -14.443  -0.198  11.289  0.00  0.00            
ATOM   4179  HH  TYR X 274     -14.358  -0.200  12.245  0.00  0.00            
ATOM   4180  CE2 TYR X 274     -13.347   0.817   9.458  0.00  0.00            
ATOM   4181  HE2 TYR X 274     -14.278   0.825   8.910  0.00  0.00            
ATOM   4182  CD2 TYR X 274     -12.125   1.118   8.779  0.00  0.00            
ATOM   4183  HD2 TYR X 274     -12.103   1.375   7.730  0.00  0.00            
ATOM   4184  C   TYR X 274      -7.384   1.426   7.928  0.00  0.00            
ATOM   4185  O   TYR X 274      -6.547   1.100   8.717  0.00  0.00            
ATOM   4186  N   MET X 275      -7.231   2.397   7.067  0.00  0.00            
ATOM   4187  H   MET X 275      -7.970   2.580   6.404  0.00  0.00            
ATOM   4188  CA  MET X 275      -6.068   3.262   7.048  0.00  0.00            
ATOM   4189  HA  MET X 275      -5.444   3.240   7.941  0.00  0.00            
ATOM   4190  CB  MET X 275      -5.170   2.896   5.850  0.00  0.00            
ATOM   4191  HB2 MET X 275      -4.601   2.006   6.116  0.00  0.00            
ATOM   4192  HB3 MET X 275      -5.810   2.545   5.040  0.00  0.00            
ATOM   4193  CG  MET X 275      -4.100   3.891   5.456  0.00  0.00            
ATOM   4194  HG2 MET X 275      -3.596   4.085   6.403  0.00  0.00            
ATOM   4195  HG3 MET X 275      -3.417   3.292   4.853  0.00  0.00            
ATOM   4196  SD  MET X 275      -4.482   5.450   4.631  0.00  0.00            
ATOM   4197  CE  MET X 275      -4.548   4.817   2.981  0.00  0.00            
ATOM   4198  HE1 MET X 275      -4.939   5.629   2.368  0.00  0.00            
ATOM   4199  HE2 MET X 275      -3.564   4.450   2.688  0.00  0.00            
ATOM   4200  HE3 MET X 275      -5.199   3.943   2.951  0.00  0.00            
ATOM   4201  C   MET X 275      -6.604   4.668   7.038  0.00  0.00            
ATOM   4202  O   MET X 275      -7.625   4.949   6.372  0.00  0.00            
ATOM   4203  N   GLU X 276      -5.861   5.633   7.671  0.00  0.00            
ATOM   4204  H   GLU X 276      -5.152   5.327   8.322  0.00  0.00            
ATOM   4205  CA  GLU X 276      -6.131   7.060   7.500  0.00  0.00            
ATOM   4206  HA  GLU X 276      -6.840   7.215   6.686  0.00  0.00            
ATOM   4207  CB  GLU X 276      -6.753   7.651   8.770  0.00  0.00            
ATOM   4208  HB2 GLU X 276      -6.027   7.685   9.582  0.00  0.00            
ATOM   4209  HB3 GLU X 276      -6.976   8.692   8.537  0.00  0.00            
ATOM   4210  CG  GLU X 276      -8.101   6.911   9.173  0.00  0.00            
ATOM   4211  HG2 GLU X 276      -8.542   6.764   8.188  0.00  0.00            
ATOM   4212  HG3 GLU X 276      -7.873   5.989   9.708  0.00  0.00            
ATOM   4213  CD  GLU X 276      -8.905   7.769  10.196  0.00  0.00            
ATOM   4214  OE1 GLU X 276      -9.112   8.951  10.026  0.00  0.00            
ATOM   4215  OE2 GLU X 276      -9.301   7.215  11.190  0.00  0.00            
ATOM   4216  C   GLU X 276      -4.891   7.885   7.183  0.00  0.00            
ATOM   4217  O   GLU X 276      -3.832   7.674   7.673  0.00  0.00            
ATOM   4218  N   LEU X 277      -5.037   8.859   6.334  0.00  0.00            
ATOM   4219  H   LEU X 277      -5.913   8.977   5.844  0.00  0.00            
ATOM   4220  CA  LEU X 277      -4.015   9.771   5.880  0.00  0.00            
ATOM   4221  HA  LEU X 277      -2.999   9.562   6.214  0.00  0.00            
ATOM   4222  CB  LEU X 277      -3.993   9.605   4.353  0.00  0.00            
ATOM   4223  HB2 LEU X 277      -4.848   8.991   4.069  0.00  0.00            
ATOM   4224  HB3 LEU X 277      -3.994  10.618   3.950  0.00  0.00            
ATOM   4225  CG  LEU X 277      -2.816   8.818   3.934  0.00  0.00            
ATOM   4226  HG  LEU X 277      -2.589   7.926   4.518  0.00  0.00            
ATOM   4227  CD1 LEU X 277      -3.041   8.479   2.484  0.00  0.00            
ATOM   4228 HD11 LEU X 277      -3.377   9.375   1.962  0.00  0.00            
ATOM   4229 HD12 LEU X 277      -2.149   8.051   2.027  0.00  0.00            
ATOM   4230 HD13 LEU X 277      -3.801   7.697   2.485  0.00  0.00            
ATOM   4231  CD2 LEU X 277      -1.566   9.761   3.881  0.00  0.00            
ATOM   4232 HD21 LEU X 277      -0.737   9.240   3.402  0.00  0.00            
ATOM   4233 HD22 LEU X 277      -1.735  10.631   3.247  0.00  0.00            
ATOM   4234 HD23 LEU X 277      -1.254  10.132   4.858  0.00  0.00            
ATOM   4235  C   LEU X 277      -4.390  11.187   6.324  0.00  0.00            
ATOM   4236  O   LEU X 277      -5.567  11.585   6.247  0.00  0.00            
ATOM   4237  N   SER X 278      -3.304  11.865   6.731  0.00  0.00            
ATOM   4238  H   SER X 278      -2.437  11.346   6.740  0.00  0.00            
ATOM   4239  CA  SER X 278      -3.280  13.268   7.155  0.00  0.00            
ATOM   4240  HA  SER X 278      -4.327  13.556   7.256  0.00  0.00            
ATOM   4241  CB  SER X 278      -2.549  13.335   8.479  0.00  0.00            
ATOM   4242  HB2 SER X 278      -2.956  12.566   9.137  0.00  0.00            
ATOM   4243  HB3 SER X 278      -1.496  13.130   8.285  0.00  0.00            
ATOM   4244  OG  SER X 278      -2.799  14.654   8.893  0.00  0.00            
ATOM   4245  HG  SER X 278      -2.779  14.762   9.846  0.00  0.00            
ATOM   4246  C   SER X 278      -2.538  14.279   6.173  0.00  0.00            
ATOM   4247  O   SER X 278      -1.667  13.849   5.469  0.00  0.00            
ATOM   4248  N   SER X 279      -2.787  15.619   6.270  0.00  0.00            
ATOM   4249  H   SER X 279      -3.521  15.856   6.923  0.00  0.00            
ATOM   4250  CA  SER X 279      -2.043  16.650   5.518  0.00  0.00            
ATOM   4251  HA  SER X 279      -2.602  17.578   5.631  0.00  0.00            
ATOM   4252  CB  SER X 279      -0.675  16.806   6.308  0.00  0.00            
ATOM   4253  HB2 SER X 279      -0.035  15.943   6.123  0.00  0.00            
ATOM   4254  HB3 SER X 279      -0.092  17.635   5.905  0.00  0.00            
ATOM   4255  OG  SER X 279      -0.941  17.107   7.722  0.00  0.00            
ATOM   4256  HG  SER X 279      -1.584  16.483   8.069  0.00  0.00            
ATOM   4257  C   SER X 279      -1.763  16.507   4.042  0.00  0.00            
ATOM   4258  O   SER X 279      -0.598  16.396   3.601  0.00  0.00            
ATOM   4259  N   LEU X 280      -2.805  16.391   3.245  0.00  0.00            
ATOM   4260  H   LEU X 280      -3.709  16.334   3.691  0.00  0.00            
ATOM   4261  CA  LEU X 280      -2.772  15.861   1.880  0.00  0.00            
ATOM   4262  HA  LEU X 280      -2.199  14.942   2.002  0.00  0.00            
ATOM   4263  CB  LEU X 280      -4.145  15.345   1.502  0.00  0.00            
ATOM   4264  HB2 LEU X 280      -4.861  16.075   1.879  0.00  0.00            
ATOM   4265  HB3 LEU X 280      -4.115  15.274   0.415  0.00  0.00            
ATOM   4266  CG  LEU X 280      -4.580  13.955   2.014  0.00  0.00            
ATOM   4267  HG  LEU X 280      -4.284  13.856   3.059  0.00  0.00            
ATOM   4268  CD1 LEU X 280      -6.089  13.831   1.849  0.00  0.00            
ATOM   4269 HD11 LEU X 280      -6.608  14.703   2.246  0.00  0.00            
ATOM   4270 HD12 LEU X 280      -6.330  13.622   0.807  0.00  0.00            
ATOM   4271 HD13 LEU X 280      -6.476  12.959   2.378  0.00  0.00            
ATOM   4272  CD2 LEU X 280      -4.099  12.830   1.221  0.00  0.00            
ATOM   4273 HD21 LEU X 280      -4.394  12.920   0.175  0.00  0.00            
ATOM   4274 HD22 LEU X 280      -3.017  12.736   1.318  0.00  0.00            
ATOM   4275 HD23 LEU X 280      -4.426  11.887   1.660  0.00  0.00            
ATOM   4276  C   LEU X 280      -2.022  16.826   0.922  0.00  0.00            
ATOM   4277  O   LEU X 280      -2.112  18.096   1.143  0.00  0.00            
ATOM   4278  N   ARG X 281      -1.419  16.281  -0.169  0.00  0.00            
ATOM   4279  H   ARG X 281      -1.514  15.284  -0.304  0.00  0.00            
ATOM   4280  CA  ARG X 281      -0.772  17.107  -1.213  0.00  0.00            
ATOM   4281  HA  ARG X 281      -1.087  18.142  -1.348  0.00  0.00            
ATOM   4282  CB  ARG X 281       0.790  17.258  -0.769  0.00  0.00            
ATOM   4283  HB2 ARG X 281       0.816  17.515   0.290  0.00  0.00            
ATOM   4284  HB3 ARG X 281       1.293  16.302  -0.915  0.00  0.00            
ATOM   4285  CG  ARG X 281       1.627  18.336  -1.412  0.00  0.00            
ATOM   4286  HG2 ARG X 281       1.681  18.086  -2.471  0.00  0.00            
ATOM   4287  HG3 ARG X 281       1.049  19.223  -1.152  0.00  0.00            
ATOM   4288  CD  ARG X 281       3.017  18.348  -0.749  0.00  0.00            
ATOM   4289  HD2 ARG X 281       3.541  19.121  -1.310  0.00  0.00            
ATOM   4290  HD3 ARG X 281       2.937  18.689   0.283  0.00  0.00            
ATOM   4291  NE  ARG X 281       3.737  17.066  -0.849  0.00  0.00            
ATOM   4292  HE  ARG X 281       3.580  16.529  -1.690  0.00  0.00            
ATOM   4293  CZ  ARG X 281       4.643  16.595   0.004  0.00  0.00            
ATOM   4294  NH1 ARG X 281       5.173  17.282   0.949  0.00  0.00            
ATOM   4295 HH11 ARG X 281       5.311  18.282   0.910  0.00  0.00            
ATOM   4296 HH12 ARG X 281       5.853  16.751   1.475  0.00  0.00            
ATOM   4297  NH2 ARG X 281       5.089  15.373  -0.047  0.00  0.00            
ATOM   4298 HH21 ARG X 281       4.389  14.861  -0.566  0.00  0.00            
ATOM   4299 HH22 ARG X 281       5.772  14.922   0.545  0.00  0.00            
ATOM   4300  C   ARG X 281      -0.764  16.324  -2.485  0.00  0.00            
ATOM   4301  O   ARG X 281      -1.005  15.077  -2.436  0.00  0.00            
ATOM   4302  N   SER X 282      -0.407  16.954  -3.578  0.00  0.00            
ATOM   4303  H   SER X 282      -0.326  17.960  -3.534  0.00  0.00            
ATOM   4304  CA  SER X 282      -0.858  16.471  -4.924  0.00  0.00            
ATOM   4305  HA  SER X 282      -1.948  16.511  -4.917  0.00  0.00            
ATOM   4306  CB  SER X 282      -0.492  17.534  -5.961  0.00  0.00            
ATOM   4307  HB2 SER X 282      -1.128  17.263  -6.803  0.00  0.00            
ATOM   4308  HB3 SER X 282      -0.836  18.509  -5.614  0.00  0.00            
ATOM   4309  OG  SER X 282       0.898  17.500  -6.217  0.00  0.00            
ATOM   4310  HG  SER X 282       1.006  17.423  -7.167  0.00  0.00            
ATOM   4311  C   SER X 282      -0.398  15.107  -5.350  0.00  0.00            
ATOM   4312  O   SER X 282      -1.171  14.287  -5.894  0.00  0.00            
ATOM   4313  N   GLU X 283       0.788  14.624  -4.921  0.00  0.00            
ATOM   4314  H   GLU X 283       1.407  15.180  -4.349  0.00  0.00            
ATOM   4315  CA  GLU X 283       1.282  13.217  -5.094  0.00  0.00            
ATOM   4316  HA  GLU X 283       1.099  12.991  -6.145  0.00  0.00            
ATOM   4317  CB  GLU X 283       2.856  13.299  -4.936  0.00  0.00            
ATOM   4318  HB2 GLU X 283       3.182  12.454  -5.544  0.00  0.00            
ATOM   4319  HB3 GLU X 283       3.174  14.265  -5.330  0.00  0.00            
ATOM   4320  CG  GLU X 283       3.278  13.187  -3.481  0.00  0.00            
ATOM   4321  HG2 GLU X 283       2.895  12.250  -3.078  0.00  0.00            
ATOM   4322  HG3 GLU X 283       4.357  13.185  -3.636  0.00  0.00            
ATOM   4323  CD  GLU X 283       3.027  14.309  -2.449  0.00  0.00            
ATOM   4324  OE1 GLU X 283       3.117  14.022  -1.199  0.00  0.00            
ATOM   4325  OE2 GLU X 283       2.901  15.480  -2.864  0.00  0.00            
ATOM   4326  C   GLU X 283       0.647  12.133  -4.250  0.00  0.00            
ATOM   4327  O   GLU X 283       0.940  10.955  -4.445  0.00  0.00            
ATOM   4328  N   ASP X 284      -0.230  12.454  -3.282  0.00  0.00            
ATOM   4329  H   ASP X 284      -0.446  13.408  -3.034  0.00  0.00            
ATOM   4330  CA  ASP X 284      -1.086  11.394  -2.557  0.00  0.00            
ATOM   4331  HA  ASP X 284      -0.358  10.605  -2.364  0.00  0.00            
ATOM   4332  CB  ASP X 284      -1.498  11.937  -1.151  0.00  0.00            
ATOM   4333  HB2 ASP X 284      -2.078  12.837  -1.359  0.00  0.00            
ATOM   4334  HB3 ASP X 284      -2.126  11.236  -0.600  0.00  0.00            
ATOM   4335  CG  ASP X 284      -0.320  12.270  -0.219  0.00  0.00            
ATOM   4336  OD1 ASP X 284       0.632  11.487  -0.211  0.00  0.00            
ATOM   4337  OD2 ASP X 284      -0.407  13.201   0.649  0.00  0.00            
ATOM   4338  C   ASP X 284      -2.312  10.897  -3.410  0.00  0.00            
ATOM   4339  O   ASP X 284      -2.976   9.936  -3.056  0.00  0.00            
ATOM   4340  N   THR X 285      -2.533  11.526  -4.583  0.00  0.00            
ATOM   4341  H   THR X 285      -1.858  12.234  -4.835  0.00  0.00            
ATOM   4342  CA  THR X 285      -3.315  10.875  -5.706  0.00  0.00            
ATOM   4343  HA  THR X 285      -4.332  10.806  -5.320  0.00  0.00            
ATOM   4344  CB  THR X 285      -3.413  11.808  -6.889  0.00  0.00            
ATOM   4345  HB  THR X 285      -2.429  12.094  -7.259  0.00  0.00            
ATOM   4346  CG2 THR X 285      -4.159  11.258  -8.151  0.00  0.00            
ATOM   4347 HG21 THR X 285      -3.433  10.717  -8.757  0.00  0.00            
ATOM   4348 HG22 THR X 285      -4.997  10.690  -7.746  0.00  0.00            
ATOM   4349 HG23 THR X 285      -4.562  12.080  -8.743  0.00  0.00            
ATOM   4350  OG1 THR X 285      -4.048  13.003  -6.496  0.00  0.00            
ATOM   4351  HG1 THR X 285      -3.364  13.454  -5.996  0.00  0.00            
ATOM   4352  C   THR X 285      -2.842   9.464  -6.154  0.00  0.00            
ATOM   4353  O   THR X 285      -1.821   9.436  -6.847  0.00  0.00            
ATOM   4354  N   ALA X 286      -3.468   8.377  -5.729  0.00  0.00            
ATOM   4355  H   ALA X 286      -4.397   8.587  -5.392  0.00  0.00            
ATOM   4356  CA  ALA X 286      -3.084   7.018  -6.091  0.00  0.00            
ATOM   4357  HA  ALA X 286      -2.750   6.881  -7.120  0.00  0.00            
ATOM   4358  CB  ALA X 286      -1.864   6.681  -5.231  0.00  0.00            
ATOM   4359  HB1 ALA X 286      -0.954   7.252  -5.417  0.00  0.00            
ATOM   4360  HB2 ALA X 286      -2.095   6.785  -4.171  0.00  0.00            
ATOM   4361  HB3 ALA X 286      -1.441   5.691  -5.407  0.00  0.00            
ATOM   4362  C   ALA X 286      -4.201   6.024  -5.836  0.00  0.00            
ATOM   4363  O   ALA X 286      -5.197   6.424  -5.244  0.00  0.00            
ATOM   4364  N   VAL X 287      -4.091   4.822  -6.356  0.00  0.00            
ATOM   4365  H   VAL X 287      -3.332   4.684  -7.007  0.00  0.00            
ATOM   4366  CA  VAL X 287      -5.037   3.705  -6.050  0.00  0.00            
ATOM   4367  HA  VAL X 287      -6.020   4.172  -5.987  0.00  0.00            
ATOM   4368  CB  VAL X 287      -5.120   2.719  -7.197  0.00  0.00            
ATOM   4369  HB  VAL X 287      -4.151   2.223  -7.254  0.00  0.00            
ATOM   4370  CG1 VAL X 287      -6.154   1.627  -6.931  0.00  0.00            
ATOM   4371 HG11 VAL X 287      -6.077   0.996  -7.817  0.00  0.00            
ATOM   4372 HG12 VAL X 287      -5.979   1.102  -5.992  0.00  0.00            
ATOM   4373 HG13 VAL X 287      -7.099   2.168  -6.877  0.00  0.00            
ATOM   4374  CG2 VAL X 287      -5.479   3.316  -8.537  0.00  0.00            
ATOM   4375 HG21 VAL X 287      -5.419   2.598  -9.355  0.00  0.00            
ATOM   4376 HG22 VAL X 287      -6.457   3.785  -8.421  0.00  0.00            
ATOM   4377 HG23 VAL X 287      -4.717   4.031  -8.843  0.00  0.00            
ATOM   4378  C   VAL X 287      -4.519   3.088  -4.781  0.00  0.00            
ATOM   4379  O   VAL X 287      -3.431   2.439  -4.745  0.00  0.00            
ATOM   4380  N   TYR X 288      -5.262   2.998  -3.642  0.00  0.00            
ATOM   4381  H   TYR X 288      -6.107   3.551  -3.667  0.00  0.00            
ATOM   4382  CA  TYR X 288      -4.847   2.389  -2.345  0.00  0.00            
ATOM   4383  HA  TYR X 288      -3.764   2.356  -2.228  0.00  0.00            
ATOM   4384  CB  TYR X 288      -5.256   3.265  -1.136  0.00  0.00            
ATOM   4385  HB2 TYR X 288      -6.345   3.311  -1.131  0.00  0.00            
ATOM   4386  HB3 TYR X 288      -4.894   2.677  -0.293  0.00  0.00            
ATOM   4387  CG  TYR X 288      -4.602   4.688  -1.033  0.00  0.00            
ATOM   4388  CD1 TYR X 288      -5.126   5.735  -1.829  0.00  0.00            
ATOM   4389  HD1 TYR X 288      -5.881   5.483  -2.559  0.00  0.00            
ATOM   4390  CE1 TYR X 288      -4.400   6.932  -1.840  0.00  0.00            
ATOM   4391  HE1 TYR X 288      -4.570   7.591  -2.678  0.00  0.00            
ATOM   4392  CZ  TYR X 288      -3.430   7.213  -0.844  0.00  0.00            
ATOM   4393  OH  TYR X 288      -2.619   8.320  -0.864  0.00  0.00            
ATOM   4394  HH  TYR X 288      -2.843   8.920  -1.580  0.00  0.00            
ATOM   4395  CE2 TYR X 288      -3.049   6.193   0.038  0.00  0.00            
ATOM   4396  HE2 TYR X 288      -2.295   6.349   0.796  0.00  0.00            
ATOM   4397  CD2 TYR X 288      -3.590   4.882  -0.099  0.00  0.00            
ATOM   4398  HD2 TYR X 288      -3.385   4.102   0.620  0.00  0.00            
ATOM   4399  C   TYR X 288      -5.299   0.953  -2.341  0.00  0.00            
ATOM   4400  O   TYR X 288      -6.413   0.653  -2.783  0.00  0.00            
ATOM   4401  N   TYR X 289      -4.467   0.094  -1.776  0.00  0.00            
ATOM   4402  H   TYR X 289      -3.577   0.353  -1.375  0.00  0.00            
ATOM   4403  CA  TYR X 289      -4.700  -1.304  -1.583  0.00  0.00            
ATOM   4404  HA  TYR X 289      -5.744  -1.581  -1.727  0.00  0.00            
ATOM   4405  CB  TYR X 289      -3.887  -2.047  -2.682  0.00  0.00            
ATOM   4406  HB2 TYR X 289      -2.828  -2.113  -2.430  0.00  0.00            
ATOM   4407  HB3 TYR X 289      -4.206  -3.084  -2.578  0.00  0.00            
ATOM   4408  CG  TYR X 289      -4.021  -1.676  -4.148  0.00  0.00            
ATOM   4409  CD1 TYR X 289      -2.886  -1.218  -4.831  0.00  0.00            
ATOM   4410  HD1 TYR X 289      -1.968  -1.099  -4.274  0.00  0.00            
ATOM   4411  CE1 TYR X 289      -2.856  -1.047  -6.232  0.00  0.00            
ATOM   4412  HE1 TYR X 289      -1.946  -0.768  -6.743  0.00  0.00            
ATOM   4413  CZ  TYR X 289      -3.952  -1.555  -6.946  0.00  0.00            
ATOM   4414  OH  TYR X 289      -3.982  -1.519  -8.290  0.00  0.00            
ATOM   4415  HH  TYR X 289      -3.102  -1.269  -8.581  0.00  0.00            
ATOM   4416  CE2 TYR X 289      -5.102  -2.046  -6.276  0.00  0.00            
ATOM   4417  HE2 TYR X 289      -5.970  -2.334  -6.850  0.00  0.00            
ATOM   4418  CD2 TYR X 289      -5.154  -2.121  -4.864  0.00  0.00            
ATOM   4419  HD2 TYR X 289      -6.057  -2.449  -4.371  0.00  0.00            
ATOM   4420  C   TYR X 289      -4.399  -1.801  -0.194  0.00  0.00            
ATOM   4421  O   TYR X 289      -3.540  -1.228   0.447  0.00  0.00            
ATOM   4422  N   CYX X 290      -5.192  -2.814   0.280  0.00  0.00            
ATOM   4423  H   CYX X 290      -6.031  -3.064  -0.224  0.00  0.00            
ATOM   4424  CA  CYX X 290      -4.814  -3.639   1.402  0.00  0.00            
ATOM   4425  HA  CYX X 290      -4.046  -3.138   1.990  0.00  0.00            
ATOM   4426  CB  CYX X 290      -6.095  -3.913   2.218  0.00  0.00            
ATOM   4427  HB2 CYX X 290      -5.889  -4.578   3.057  0.00  0.00            
ATOM   4428  HB3 CYX X 290      -6.378  -3.013   2.764  0.00  0.00            
ATOM   4429  SG  CYX X 290      -7.492  -4.552   1.409  0.00  0.00            
ATOM   4430  C   CYX X 290      -4.171  -4.937   0.910  0.00  0.00            
ATOM   4431  O   CYX X 290      -4.150  -5.161  -0.312  0.00  0.00            
ATOM   4432  N   ALA X 291      -3.545  -5.704   1.804  0.00  0.00            
ATOM   4433  H   ALA X 291      -3.461  -5.375   2.756  0.00  0.00            
ATOM   4434  CA  ALA X 291      -2.751  -6.955   1.493  0.00  0.00            
ATOM   4435  HA  ALA X 291      -3.348  -7.451   0.727  0.00  0.00            
ATOM   4436  CB  ALA X 291      -1.416  -6.648   0.865  0.00  0.00            
ATOM   4437  HB1 ALA X 291      -1.178  -7.448   0.163  0.00  0.00            
ATOM   4438  HB2 ALA X 291      -1.414  -5.712   0.306  0.00  0.00            
ATOM   4439  HB3 ALA X 291      -0.715  -6.552   1.694  0.00  0.00            
ATOM   4440  C   ALA X 291      -2.523  -7.886   2.702  0.00  0.00            
ATOM   4441  O   ALA X 291      -2.416  -7.506   3.850  0.00  0.00            
ATOM   4442  N   ARG X 292      -2.150  -9.091   2.441  0.00  0.00            
ATOM   4443  H   ARG X 292      -2.142  -9.416   1.485  0.00  0.00            
ATOM   4444  CA  ARG X 292      -1.819 -10.071   3.526  0.00  0.00            
ATOM   4445  HA  ARG X 292      -1.904  -9.574   4.493  0.00  0.00            
ATOM   4446  CB  ARG X 292      -2.785 -11.284   3.505  0.00  0.00            
ATOM   4447  HB2 ARG X 292      -3.777 -10.919   3.772  0.00  0.00            
ATOM   4448  HB3 ARG X 292      -2.923 -11.719   2.516  0.00  0.00            
ATOM   4449  CG  ARG X 292      -2.467 -12.432   4.430  0.00  0.00            
ATOM   4450  HG2 ARG X 292      -1.585 -12.989   4.113  0.00  0.00            
ATOM   4451  HG3 ARG X 292      -2.341 -11.982   5.415  0.00  0.00            
ATOM   4452  CD  ARG X 292      -3.625 -13.352   4.241  0.00  0.00            
ATOM   4453  HD2 ARG X 292      -4.579 -12.826   4.277  0.00  0.00            
ATOM   4454  HD3 ARG X 292      -3.464 -13.856   3.288  0.00  0.00            
ATOM   4455  NE  ARG X 292      -3.545 -14.425   5.260  0.00  0.00            
ATOM   4456  HE  ARG X 292      -2.641 -14.727   5.594  0.00  0.00            
ATOM   4457  CZ  ARG X 292      -4.475 -15.198   5.819  0.00  0.00            
ATOM   4458  NH1 ARG X 292      -5.672 -15.061   5.403  0.00  0.00            
ATOM   4459 HH11 ARG X 292      -5.694 -14.487   4.572  0.00  0.00            
ATOM   4460 HH12 ARG X 292      -6.427 -15.624   5.769  0.00  0.00            
ATOM   4461  NH2 ARG X 292      -4.158 -16.054   6.738  0.00  0.00            
ATOM   4462 HH21 ARG X 292      -3.165 -16.122   6.911  0.00  0.00            
ATOM   4463 HH22 ARG X 292      -4.830 -16.525   7.327  0.00  0.00            
ATOM   4464  C   ARG X 292      -0.385 -10.552   3.375  0.00  0.00            
ATOM   4465  O   ARG X 292      -0.070 -11.161   2.363  0.00  0.00            
ATOM   4466  N   ASP X 293       0.439 -10.332   4.381  0.00  0.00            
ATOM   4467  H   ASP X 293       0.076  -9.933   5.235  0.00  0.00            
ATOM   4468  CA  ASP X 293       1.841 -10.680   4.350  0.00  0.00            
ATOM   4469  HA  ASP X 293       2.331 -10.279   3.462  0.00  0.00            
ATOM   4470  CB  ASP X 293       2.495 -10.234   5.638  0.00  0.00            
ATOM   4471  HB2 ASP X 293       1.936 -10.711   6.443  0.00  0.00            
ATOM   4472  HB3 ASP X 293       3.497 -10.629   5.809  0.00  0.00            
ATOM   4473  CG  ASP X 293       2.562  -8.633   5.750  0.00  0.00            
ATOM   4474  OD1 ASP X 293       1.825  -7.928   4.985  0.00  0.00            
ATOM   4475  OD2 ASP X 293       3.435  -8.095   6.430  0.00  0.00            
ATOM   4476  C   ASP X 293       2.048 -12.195   4.256  0.00  0.00            
ATOM   4477  O   ASP X 293       1.288 -12.949   4.886  0.00  0.00            
ATOM   4478  N   THR X 294       3.081 -12.623   3.599  0.00  0.00            
ATOM   4479  H   THR X 294       3.728 -11.904   3.309  0.00  0.00            
ATOM   4480  CA  THR X 294       3.457 -14.049   3.673  0.00  0.00            
ATOM   4481  HA  THR X 294       2.833 -14.548   4.414  0.00  0.00            
ATOM   4482  CB  THR X 294       3.282 -14.862   2.417  0.00  0.00            
ATOM   4483  HB  THR X 294       2.230 -14.718   2.169  0.00  0.00            
ATOM   4484  CG2 THR X 294       4.238 -14.530   1.295  0.00  0.00            
ATOM   4485 HG21 THR X 294       4.040 -15.162   0.429  0.00  0.00            
ATOM   4486 HG22 THR X 294       4.300 -13.461   1.093  0.00  0.00            
ATOM   4487 HG23 THR X 294       5.270 -14.799   1.521  0.00  0.00            
ATOM   4488  OG1 THR X 294       3.393 -16.215   2.692  0.00  0.00            
ATOM   4489  HG1 THR X 294       2.786 -16.680   2.111  0.00  0.00            
ATOM   4490  C   THR X 294       4.908 -14.247   4.182  0.00  0.00            
ATOM   4491  O   THR X 294       5.797 -13.448   3.937  0.00  0.00            
ATOM   4492  N   VAL X 295       5.109 -15.331   4.986  0.00  0.00            
ATOM   4493  H   VAL X 295       4.350 -15.985   5.113  0.00  0.00            
ATOM   4494  CA  VAL X 295       6.183 -15.303   6.060  0.00  0.00            
ATOM   4495  HA  VAL X 295       6.026 -14.452   6.723  0.00  0.00            
ATOM   4496  CB  VAL X 295       6.118 -16.574   6.864  0.00  0.00            
ATOM   4497  HB  VAL X 295       6.979 -16.565   7.532  0.00  0.00            
ATOM   4498  CG1 VAL X 295       4.831 -16.679   7.714  0.00  0.00            
ATOM   4499 HG11 VAL X 295       4.902 -17.549   8.366  0.00  0.00            
ATOM   4500 HG12 VAL X 295       4.693 -15.747   8.263  0.00  0.00            
ATOM   4501 HG13 VAL X 295       4.125 -16.815   6.894  0.00  0.00            
ATOM   4502  CG2 VAL X 295       6.398 -17.893   6.152  0.00  0.00            
ATOM   4503 HG21 VAL X 295       7.370 -17.909   5.658  0.00  0.00            
ATOM   4504 HG22 VAL X 295       6.388 -18.697   6.888  0.00  0.00            
ATOM   4505 HG23 VAL X 295       5.739 -18.196   5.339  0.00  0.00            
ATOM   4506  C   VAL X 295       7.604 -15.124   5.353  0.00  0.00            
ATOM   4507  O   VAL X 295       8.454 -14.505   5.949  0.00  0.00            
ATOM   4508  N   MET X 296       7.820 -15.616   4.092  0.00  0.00            
ATOM   4509  H   MET X 296       7.019 -16.051   3.655  0.00  0.00            
ATOM   4510  CA  MET X 296       8.953 -15.449   3.244  0.00  0.00            
ATOM   4511  HA  MET X 296       9.833 -15.983   3.602  0.00  0.00            
ATOM   4512  CB  MET X 296       8.704 -16.225   1.918  0.00  0.00            
ATOM   4513  HB2 MET X 296       8.009 -15.677   1.282  0.00  0.00            
ATOM   4514  HB3 MET X 296       9.681 -16.156   1.440  0.00  0.00            
ATOM   4515  CG  MET X 296       8.374 -17.704   2.113  0.00  0.00            
ATOM   4516  HG2 MET X 296       8.727 -18.108   1.164  0.00  0.00            
ATOM   4517  HG3 MET X 296       8.956 -18.181   2.901  0.00  0.00            
ATOM   4518  SD  MET X 296       6.641 -18.181   2.457  0.00  0.00            
ATOM   4519  CE  MET X 296       6.939 -19.933   2.755  0.00  0.00            
ATOM   4520  HE1 MET X 296       7.662 -20.311   2.032  0.00  0.00            
ATOM   4521  HE2 MET X 296       7.385 -20.133   3.729  0.00  0.00            
ATOM   4522  HE3 MET X 296       5.997 -20.459   2.600  0.00  0.00            
ATOM   4523  C   MET X 296       9.418 -14.015   2.917  0.00  0.00            
ATOM   4524  O   MET X 296      10.520 -13.888   2.312  0.00  0.00            
ATOM   4525  N   GLY X 297       8.593 -12.978   3.184  0.00  0.00            
ATOM   4526  H   GLY X 297       7.677 -13.223   3.533  0.00  0.00            
ATOM   4527  CA  GLY X 297       8.913 -11.568   3.021  0.00  0.00            
ATOM   4528  HA2 GLY X 297       8.714 -11.019   3.942  0.00  0.00            
ATOM   4529  HA3 GLY X 297       9.978 -11.547   2.790  0.00  0.00            
ATOM   4530  C   GLY X 297       8.058 -10.866   1.902  0.00  0.00            
ATOM   4531  O   GLY X 297       8.244  -9.669   1.658  0.00  0.00            
ATOM   4532  N   GLY X 298       7.081 -11.563   1.347  0.00  0.00            
ATOM   4533  H   GLY X 298       7.044 -12.525   1.652  0.00  0.00            
ATOM   4534  CA  GLY X 298       6.173 -11.143   0.242  0.00  0.00            
ATOM   4535  HA2 GLY X 298       6.576 -10.271  -0.273  0.00  0.00            
ATOM   4536  HA3 GLY X 298       6.092 -11.983  -0.449  0.00  0.00            
ATOM   4537  C   GLY X 298       4.754 -10.778   0.712  0.00  0.00            
ATOM   4538  O   GLY X 298       4.516 -10.864   1.957  0.00  0.00            
ATOM   4539  N   MET X 299       3.793 -10.494  -0.185  0.00  0.00            
ATOM   4540  H   MET X 299       4.152 -10.636  -1.118  0.00  0.00            
ATOM   4541  CA  MET X 299       2.328 -10.399   0.094  0.00  0.00            
ATOM   4542  HA  MET X 299       2.064 -10.577   1.137  0.00  0.00            
ATOM   4543  CB  MET X 299       1.656  -9.056  -0.240  0.00  0.00            
ATOM   4544  HB2 MET X 299       1.905  -8.774  -1.263  0.00  0.00            
ATOM   4545  HB3 MET X 299       0.609  -9.329  -0.107  0.00  0.00            
ATOM   4546  CG  MET X 299       1.975  -7.966   0.793  0.00  0.00            
ATOM   4547  HG2 MET X 299       1.326  -8.042   1.666  0.00  0.00            
ATOM   4548  HG3 MET X 299       2.992  -8.139   1.147  0.00  0.00            
ATOM   4549  SD  MET X 299       1.789  -6.216   0.135  0.00  0.00            
ATOM   4550  CE  MET X 299       3.498  -5.675   0.260  0.00  0.00            
ATOM   4551  HE1 MET X 299       3.682  -5.415   1.302  0.00  0.00            
ATOM   4552  HE2 MET X 299       4.145  -6.486  -0.075  0.00  0.00            
ATOM   4553  HE3 MET X 299       3.643  -4.690  -0.183  0.00  0.00            
ATOM   4554  C   MET X 299       1.661 -11.412  -0.778  0.00  0.00            
ATOM   4555  O   MET X 299       1.846 -11.426  -2.004  0.00  0.00            
ATOM   4556  N   ASP X 300       0.772 -12.210  -0.160  0.00  0.00            
ATOM   4557  H   ASP X 300       0.596 -12.053   0.823  0.00  0.00            
ATOM   4558  CA  ASP X 300       0.183 -13.389  -0.773  0.00  0.00            
ATOM   4559  HA  ASP X 300       0.940 -13.907  -1.362  0.00  0.00            
ATOM   4560  CB  ASP X 300      -0.107 -14.468   0.332  0.00  0.00            
ATOM   4561  HB2 ASP X 300       0.838 -14.570   0.865  0.00  0.00            
ATOM   4562  HB3 ASP X 300      -0.856 -14.079   1.023  0.00  0.00            
ATOM   4563  CG  ASP X 300      -0.574 -15.891  -0.190  0.00  0.00            
ATOM   4564  OD1 ASP X 300       0.138 -16.497  -1.039  0.00  0.00            
ATOM   4565  OD2 ASP X 300      -1.530 -16.438   0.439  0.00  0.00            
ATOM   4566  C   ASP X 300      -1.052 -13.233  -1.624  0.00  0.00            
ATOM   4567  O   ASP X 300      -1.232 -13.839  -2.673  0.00  0.00            
ATOM   4568  N   VAL X 301      -1.858 -12.160  -1.237  0.00  0.00            
ATOM   4569  H   VAL X 301      -1.582 -11.652  -0.409  0.00  0.00            
ATOM   4570  CA  VAL X 301      -3.105 -11.687  -1.869  0.00  0.00            
ATOM   4571  HA  VAL X 301      -3.108 -11.798  -2.953  0.00  0.00            
ATOM   4572  CB  VAL X 301      -4.293 -12.523  -1.403  0.00  0.00            
ATOM   4573  HB  VAL X 301      -4.379 -12.353  -0.330  0.00  0.00            
ATOM   4574  CG1 VAL X 301      -5.620 -12.177  -2.039  0.00  0.00            
ATOM   4575 HG11 VAL X 301      -6.295 -13.004  -1.817  0.00  0.00            
ATOM   4576 HG12 VAL X 301      -6.037 -11.259  -1.626  0.00  0.00            
ATOM   4577 HG13 VAL X 301      -5.411 -12.129  -3.108  0.00  0.00            
ATOM   4578  CG2 VAL X 301      -4.170 -14.014  -1.763  0.00  0.00            
ATOM   4579 HG21 VAL X 301      -3.530 -14.409  -0.974  0.00  0.00            
ATOM   4580 HG22 VAL X 301      -5.115 -14.544  -1.646  0.00  0.00            
ATOM   4581 HG23 VAL X 301      -3.664 -14.218  -2.706  0.00  0.00            
ATOM   4582  C   VAL X 301      -3.431 -10.174  -1.526  0.00  0.00            
ATOM   4583  O   VAL X 301      -3.028  -9.702  -0.458  0.00  0.00            
ATOM   4584  N   TRP X 302      -4.023  -9.403  -2.468  0.00  0.00            
ATOM   4585  H   TRP X 302      -4.485  -9.906  -3.212  0.00  0.00            
ATOM   4586  CA  TRP X 302      -4.218  -7.950  -2.399  0.00  0.00            
ATOM   4587  HA  TRP X 302      -3.585  -7.519  -1.624  0.00  0.00            
ATOM   4588  CB  TRP X 302      -3.698  -7.366  -3.732  0.00  0.00            
ATOM   4589  HB2 TRP X 302      -4.152  -7.863  -4.590  0.00  0.00            
ATOM   4590  HB3 TRP X 302      -3.981  -6.315  -3.790  0.00  0.00            
ATOM   4591  CG  TRP X 302      -2.248  -7.543  -4.038  0.00  0.00            
ATOM   4592  CD1 TRP X 302      -1.580  -8.684  -4.298  0.00  0.00            
ATOM   4593  HD1 TRP X 302      -2.030  -9.656  -4.431  0.00  0.00            
ATOM   4594  NE1 TRP X 302      -0.204  -8.409  -4.427  0.00  0.00            
ATOM   4595  HE1 TRP X 302       0.507  -9.117  -4.538  0.00  0.00            
ATOM   4596  CE2 TRP X 302       0.052  -7.139  -4.132  0.00  0.00            
ATOM   4597  CZ2 TRP X 302       1.189  -6.398  -3.836  0.00  0.00            
ATOM   4598  HZ2 TRP X 302       2.140  -6.909  -3.813  0.00  0.00            
ATOM   4599  CH2 TRP X 302       1.136  -5.064  -3.470  0.00  0.00            
ATOM   4600  HH2 TRP X 302       2.047  -4.533  -3.236  0.00  0.00            
ATOM   4601  CZ3 TRP X 302      -0.137  -4.427  -3.308  0.00  0.00            
ATOM   4602  HZ3 TRP X 302      -0.176  -3.371  -3.088  0.00  0.00            
ATOM   4603  CE3 TRP X 302      -1.321  -5.173  -3.454  0.00  0.00            
ATOM   4604  HE3 TRP X 302      -2.271  -4.776  -3.128  0.00  0.00            
ATOM   4605  CD2 TRP X 302      -1.249  -6.509  -3.976  0.00  0.00            
ATOM   4606  C   TRP X 302      -5.662  -7.643  -2.246  0.00  0.00            
ATOM   4607  O   TRP X 302      -6.542  -8.508  -1.948  0.00  0.00            
ATOM   4608  N   GLY X 303      -5.999  -6.355  -2.166  0.00  0.00            
ATOM   4609  H   GLY X 303      -5.262  -5.681  -2.315  0.00  0.00            
ATOM   4610  CA  GLY X 303      -7.335  -5.882  -2.141  0.00  0.00            
ATOM   4611  HA2 GLY X 303      -8.038  -6.678  -1.894  0.00  0.00            
ATOM   4612  HA3 GLY X 303      -7.500  -5.110  -1.388  0.00  0.00            
ATOM   4613  C   GLY X 303      -7.936  -5.269  -3.473  0.00  0.00            
ATOM   4614  O   GLY X 303      -7.206  -5.012  -4.455  0.00  0.00            
ATOM   4615  N   GLN X 304      -9.233  -5.033  -3.457  0.00  0.00            
ATOM   4616  H   GLN X 304      -9.725  -5.342  -2.631  0.00  0.00            
ATOM   4617  CA  GLN X 304     -10.031  -4.562  -4.671  0.00  0.00            
ATOM   4618  HA  GLN X 304      -9.798  -5.295  -5.444  0.00  0.00            
ATOM   4619  CB  GLN X 304     -11.556  -4.558  -4.288  0.00  0.00            
ATOM   4620  HB2 GLN X 304     -11.568  -4.272  -3.237  0.00  0.00            
ATOM   4621  HB3 GLN X 304     -12.008  -3.796  -4.924  0.00  0.00            
ATOM   4622  CG  GLN X 304     -12.321  -5.893  -4.456  0.00  0.00            
ATOM   4623  HG2 GLN X 304     -12.058  -6.608  -3.677  0.00  0.00            
ATOM   4624  HG3 GLN X 304     -13.366  -5.642  -4.274  0.00  0.00            
ATOM   4625  CD  GLN X 304     -12.405  -6.390  -5.890  0.00  0.00            
ATOM   4626  OE1 GLN X 304     -12.483  -5.559  -6.754  0.00  0.00            
ATOM   4627  NE2 GLN X 304     -12.371  -7.699  -6.134  0.00  0.00            
ATOM   4628 HE21 GLN X 304     -12.191  -8.040  -7.067  0.00  0.00            
ATOM   4629 HE22 GLN X 304     -12.534  -8.353  -5.382  0.00  0.00            
ATOM   4630  C   GLN X 304      -9.657  -3.181  -5.192  0.00  0.00            
ATOM   4631  O   GLN X 304      -9.979  -2.780  -6.340  0.00  0.00            
ATOM   4632  N   GLY X 305      -9.011  -2.419  -4.328  0.00  0.00            
ATOM   4633  H   GLY X 305      -8.774  -2.947  -3.500  0.00  0.00            
ATOM   4634  CA  GLY X 305      -8.496  -1.068  -4.492  0.00  0.00            
ATOM   4635  HA2 GLY X 305      -7.660  -1.022  -3.793  0.00  0.00            
ATOM   4636  HA3 GLY X 305      -7.850  -0.905  -5.355  0.00  0.00            
ATOM   4637  C   GLY X 305      -9.548   0.023  -4.302  0.00  0.00            
ATOM   4638  O   GLY X 305     -10.676  -0.254  -4.532  0.00  0.00            
ATOM   4639  N   THR X 306      -9.108   1.159  -3.771  0.00  0.00            
ATOM   4640  H   THR X 306      -8.153   1.127  -3.442  0.00  0.00            
ATOM   4641  CA  THR X 306      -9.901   2.329  -3.453  0.00  0.00            
ATOM   4642  HA  THR X 306     -10.851   2.288  -3.985  0.00  0.00            
ATOM   4643  CB  THR X 306      -9.984   2.549  -1.916  0.00  0.00            
ATOM   4644  HB  THR X 306      -8.983   2.608  -1.488  0.00  0.00            
ATOM   4645  CG2 THR X 306     -10.935   3.718  -1.618  0.00  0.00            
ATOM   4646 HG21 THR X 306     -11.750   3.706  -2.342  0.00  0.00            
ATOM   4647 HG22 THR X 306     -11.238   3.728  -0.571  0.00  0.00            
ATOM   4648 HG23 THR X 306     -10.361   4.624  -1.817  0.00  0.00            
ATOM   4649  OG1 THR X 306     -10.584   1.428  -1.325  0.00  0.00            
ATOM   4650  HG1 THR X 306     -11.535   1.494  -1.446  0.00  0.00            
ATOM   4651  C   THR X 306      -9.151   3.509  -4.124  0.00  0.00            
ATOM   4652  O   THR X 306      -8.139   3.882  -3.580  0.00  0.00            
ATOM   4653  N   THR X 307      -9.614   4.134  -5.196  0.00  0.00            
ATOM   4654  H   THR X 307     -10.386   3.731  -5.707  0.00  0.00            
ATOM   4655  CA  THR X 307      -8.895   5.292  -5.820  0.00  0.00            
ATOM   4656  HA  THR X 307      -7.825   5.091  -5.759  0.00  0.00            
ATOM   4657  CB  THR X 307      -9.133   5.454  -7.295  0.00  0.00            
ATOM   4658  HB  THR X 307     -10.164   5.792  -7.399  0.00  0.00            
ATOM   4659  CG2 THR X 307      -8.258   6.478  -8.110  0.00  0.00            
ATOM   4660 HG21 THR X 307      -8.631   6.720  -9.105  0.00  0.00            
ATOM   4661 HG22 THR X 307      -8.161   7.444  -7.614  0.00  0.00            
ATOM   4662 HG23 THR X 307      -7.328   5.979  -8.386  0.00  0.00            
ATOM   4663  OG1 THR X 307      -9.155   4.265  -7.978  0.00  0.00            
ATOM   4664  HG1 THR X 307      -9.970   3.869  -7.660  0.00  0.00            
ATOM   4665  C   THR X 307      -9.081   6.542  -4.974  0.00  0.00            
ATOM   4666  O   THR X 307     -10.167   6.661  -4.457  0.00  0.00            
ATOM   4667  N   VAL X 308      -8.017   7.352  -4.710  0.00  0.00            
ATOM   4668  H   VAL X 308      -7.101   7.119  -5.065  0.00  0.00            
ATOM   4669  CA  VAL X 308      -8.059   8.695  -4.116  0.00  0.00            
ATOM   4670  HA  VAL X 308      -9.082   9.063  -4.043  0.00  0.00            
ATOM   4671  CB  VAL X 308      -7.408   8.908  -2.733  0.00  0.00            
ATOM   4672  HB  VAL X 308      -6.340   8.731  -2.859  0.00  0.00            
ATOM   4673  CG1 VAL X 308      -7.551  10.355  -2.253  0.00  0.00            
ATOM   4674 HG11 VAL X 308      -7.484  10.425  -1.167  0.00  0.00            
ATOM   4675 HG12 VAL X 308      -6.776  10.941  -2.747  0.00  0.00            
ATOM   4676 HG13 VAL X 308      -8.517  10.796  -2.499  0.00  0.00            
ATOM   4677  CG2 VAL X 308      -7.954   7.911  -1.739  0.00  0.00            
ATOM   4678 HG21 VAL X 308      -7.630   6.881  -1.885  0.00  0.00            
ATOM   4679 HG22 VAL X 308      -7.401   8.160  -0.833  0.00  0.00            
ATOM   4680 HG23 VAL X 308      -9.043   7.947  -1.744  0.00  0.00            
ATOM   4681  C   VAL X 308      -7.354   9.652  -5.030  0.00  0.00            
ATOM   4682  O   VAL X 308      -6.256   9.524  -5.499  0.00  0.00            
ATOM   4683  N   THR X 309      -8.121  10.742  -5.428  0.00  0.00            
ATOM   4684  H   THR X 309      -9.128  10.665  -5.443  0.00  0.00            
ATOM   4685  CA  THR X 309      -7.531  11.929  -5.986  0.00  0.00            
ATOM   4686  HA  THR X 309      -6.499  11.710  -6.260  0.00  0.00            
ATOM   4687  CB  THR X 309      -8.118  12.252  -7.306  0.00  0.00            
ATOM   4688  HB  THR X 309      -9.145  12.613  -7.258  0.00  0.00            
ATOM   4689  CG2 THR X 309      -7.372  13.341  -8.006  0.00  0.00            
ATOM   4690 HG21 THR X 309      -6.309  13.175  -8.183  0.00  0.00            
ATOM   4691 HG22 THR X 309      -7.772  13.352  -9.020  0.00  0.00            
ATOM   4692 HG23 THR X 309      -7.431  14.285  -7.464  0.00  0.00            
ATOM   4693  OG1 THR X 309      -8.080  11.075  -8.068  0.00  0.00            
ATOM   4694  HG1 THR X 309      -8.883  10.587  -7.870  0.00  0.00            
ATOM   4695  C   THR X 309      -7.539  13.120  -4.978  0.00  0.00            
ATOM   4696  O   THR X 309      -8.615  13.402  -4.562  0.00  0.00            
ATOM   4697  N   VAL X 310      -6.404  13.756  -4.882  0.00  0.00            
ATOM   4698  H   VAL X 310      -5.615  13.478  -5.448  0.00  0.00            
ATOM   4699  CA  VAL X 310      -6.285  15.020  -4.180  0.00  0.00            
ATOM   4700  HA  VAL X 310      -7.158  15.058  -3.529  0.00  0.00            
ATOM   4701  CB  VAL X 310      -5.046  15.105  -3.324  0.00  0.00            
ATOM   4702  HB  VAL X 310      -4.186  15.245  -3.979  0.00  0.00            
ATOM   4703  CG1 VAL X 310      -5.203  16.332  -2.457  0.00  0.00            
ATOM   4704 HG11 VAL X 310      -5.950  16.202  -1.674  0.00  0.00            
ATOM   4705 HG12 VAL X 310      -4.286  16.514  -1.897  0.00  0.00            
ATOM   4706 HG13 VAL X 310      -5.421  17.244  -3.012  0.00  0.00            
ATOM   4707  CG2 VAL X 310      -4.906  13.939  -2.285  0.00  0.00            
ATOM   4708 HG21 VAL X 310      -3.939  14.206  -1.859  0.00  0.00            
ATOM   4709 HG22 VAL X 310      -5.655  13.843  -1.499  0.00  0.00            
ATOM   4710 HG23 VAL X 310      -4.682  12.996  -2.783  0.00  0.00            
ATOM   4711  C   VAL X 310      -6.354  16.134  -5.181  0.00  0.00            
ATOM   4712  O   VAL X 310      -5.595  16.040  -6.102  0.00  0.00            
ATOM   4713  N   SER X 311      -7.253  17.109  -5.038  0.00  0.00            
ATOM   4714  H   SER X 311      -7.767  17.120  -4.168  0.00  0.00            
ATOM   4715  CA  SER X 311      -7.482  18.338  -5.890  0.00  0.00            
ATOM   4716  HA  SER X 311      -6.505  18.765  -6.120  0.00  0.00            
ATOM   4717  CB  SER X 311      -8.351  18.024  -7.193  0.00  0.00            
ATOM   4718  HB2 SER X 311      -8.043  17.063  -7.606  0.00  0.00            
ATOM   4719  HB3 SER X 311      -9.404  18.068  -6.915  0.00  0.00            
ATOM   4720  OG  SER X 311      -8.126  18.989  -8.095  0.00  0.00            
ATOM   4721  HG  SER X 311      -7.350  18.717  -8.591  0.00  0.00            
ATOM   4722  C   SER X 311      -8.278  19.438  -5.141  0.00  0.00            
ATOM   4723  O   SER X 311      -9.126  19.148  -4.340  0.00  0.00            
ATOM   4724  N   SER X 312      -7.847  20.713  -5.357  0.00  0.00            
ATOM   4725  H   SER X 312      -7.037  20.898  -5.932  0.00  0.00            
ATOM   4726  CA  SER X 312      -8.710  21.809  -4.897  0.00  0.00            
ATOM   4727  HA  SER X 312      -9.218  21.686  -3.941  0.00  0.00            
ATOM   4728  CB  SER X 312      -7.764  23.005  -4.852  0.00  0.00            
ATOM   4729  HB2 SER X 312      -7.622  23.252  -5.904  0.00  0.00            
ATOM   4730  HB3 SER X 312      -8.289  23.766  -4.274  0.00  0.00            
ATOM   4731  OG  SER X 312      -6.580  22.568  -4.124  0.00  0.00            
ATOM   4732  HG  SER X 312      -5.907  22.189  -4.695  0.00  0.00            
ATOM   4733  C   SER X 312      -9.965  21.990  -5.775  0.00  0.00            
ATOM   4734  O   SER X 312     -10.931  22.701  -5.406  0.00  0.00            
ATOM   4735  N   ALA X 313     -10.060  21.432  -6.998  0.00  0.00            
ATOM   4736  H   ALA X 313      -9.293  20.921  -7.411  0.00  0.00            
ATOM   4737  CA  ALA X 313     -11.316  21.360  -7.807  0.00  0.00            
ATOM   4738  HA  ALA X 313     -11.755  22.357  -7.758  0.00  0.00            
ATOM   4739  CB  ALA X 313     -10.948  21.040  -9.289  0.00  0.00            
ATOM   4740  HB1 ALA X 313     -10.118  21.638  -9.665  0.00  0.00            
ATOM   4741  HB2 ALA X 313     -10.746  19.980  -9.441  0.00  0.00            
ATOM   4742  HB3 ALA X 313     -11.852  21.106  -9.895  0.00  0.00            
ATOM   4743  C   ALA X 313     -12.398  20.354  -7.319  0.00  0.00            
ATOM   4744  O   ALA X 313     -12.125  19.266  -6.882  0.00  0.00            
ATOM   4745  N   SER X 314     -13.669  20.663  -7.587  0.00  0.00            
ATOM   4746  H   SER X 314     -13.812  21.597  -7.945  0.00  0.00            
ATOM   4747  CA  SER X 314     -14.795  19.763  -7.195  0.00  0.00            
ATOM   4748  HA  SER X 314     -14.598  19.434  -6.175  0.00  0.00            
ATOM   4749  CB  SER X 314     -16.204  20.450  -7.059  0.00  0.00            
ATOM   4750  HB2 SER X 314     -16.482  20.716  -8.079  0.00  0.00            
ATOM   4751  HB3 SER X 314     -16.957  19.695  -6.833  0.00  0.00            
ATOM   4752  OG  SER X 314     -16.234  21.578  -6.239  0.00  0.00            
ATOM   4753  HG  SER X 314     -15.982  22.353  -6.747  0.00  0.00            
ATOM   4754  C   SER X 314     -14.823  18.584  -8.108  0.00  0.00            
ATOM   4755  O   SER X 314     -14.388  18.688  -9.267  0.00  0.00            
ATOM   4756  N   THR X 315     -15.378  17.500  -7.559  0.00  0.00            
ATOM   4757  H   THR X 315     -15.458  17.444  -6.554  0.00  0.00            
ATOM   4758  CA  THR X 315     -15.977  16.382  -8.389  0.00  0.00            
ATOM   4759  HA  THR X 315     -15.192  15.835  -8.911  0.00  0.00            
ATOM   4760  CB  THR X 315     -16.400  15.390  -7.337  0.00  0.00            
ATOM   4761  HB  THR X 315     -15.590  15.259  -6.620  0.00  0.00            
ATOM   4762  CG2 THR X 315     -17.726  15.628  -6.637  0.00  0.00            
ATOM   4763 HG21 THR X 315     -18.186  14.785  -6.121  0.00  0.00            
ATOM   4764 HG22 THR X 315     -17.545  16.419  -5.910  0.00  0.00            
ATOM   4765 HG23 THR X 315     -18.580  15.907  -7.254  0.00  0.00            
ATOM   4766  OG1 THR X 315     -16.459  14.144  -8.066  0.00  0.00            
ATOM   4767  HG1 THR X 315     -16.350  13.449  -7.412  0.00  0.00            
ATOM   4768  C   THR X 315     -17.118  16.698  -9.313  0.00  0.00            
ATOM   4769  O   THR X 315     -17.911  17.575  -8.966  0.00  0.00            
ATOM   4770  N   LYS X 316     -17.149  16.050 -10.481  0.00  0.00            
ATOM   4771  H   LYS X 316     -16.595  15.212 -10.586  0.00  0.00            
ATOM   4772  CA  LYS X 316     -18.157  16.064 -11.511  0.00  0.00            
ATOM   4773  HA  LYS X 316     -19.109  16.399 -11.099  0.00  0.00            
ATOM   4774  CB  LYS X 316     -17.622  17.008 -12.683  0.00  0.00            
ATOM   4775  HB2 LYS X 316     -17.199  17.894 -12.210  0.00  0.00            
ATOM   4776  HB3 LYS X 316     -16.800  16.549 -13.233  0.00  0.00            
ATOM   4777  CG  LYS X 316     -18.755  17.216 -13.717  0.00  0.00            
ATOM   4778  HG2 LYS X 316     -18.933  16.367 -14.377  0.00  0.00            
ATOM   4779  HG3 LYS X 316     -19.686  17.368 -13.172  0.00  0.00            
ATOM   4780  CD  LYS X 316     -18.554  18.393 -14.616  0.00  0.00            
ATOM   4781  HD2 LYS X 316     -18.472  19.292 -14.004  0.00  0.00            
ATOM   4782  HD3 LYS X 316     -17.661  18.280 -15.231  0.00  0.00            
ATOM   4783  CE  LYS X 316     -19.753  18.515 -15.499  0.00  0.00            
ATOM   4784  HE2 LYS X 316     -19.427  18.962 -16.438  0.00  0.00            
ATOM   4785  HE3 LYS X 316     -20.034  17.472 -15.646  0.00  0.00            
ATOM   4786  NZ  LYS X 316     -20.779  19.393 -14.779  0.00  0.00            
ATOM   4787  HZ1 LYS X 316     -21.032  18.994 -13.886  0.00  0.00            
ATOM   4788  HZ2 LYS X 316     -20.360  20.279 -14.535  0.00  0.00            
ATOM   4789  HZ3 LYS X 316     -21.588  19.630 -15.335  0.00  0.00            
ATOM   4790  C   LYS X 316     -18.457  14.667 -12.167  0.00  0.00            
ATOM   4791  O   LYS X 316     -17.678  14.097 -12.918  0.00  0.00            
ATOM   4792  N   GLY X 317     -19.759  14.249 -12.077  0.00  0.00            
ATOM   4793  H   GLY X 317     -20.259  14.739 -11.348  0.00  0.00            
ATOM   4794  CA  GLY X 317     -20.307  13.047 -12.664  0.00  0.00            
ATOM   4795  HA2 GLY X 317     -19.621  12.244 -12.394  0.00  0.00            
ATOM   4796  HA3 GLY X 317     -21.277  12.836 -12.213  0.00  0.00            
ATOM   4797  C   GLY X 317     -20.397  13.131 -14.199  0.00  0.00            
ATOM   4798  O   GLY X 317     -20.540  14.214 -14.757  0.00  0.00            
ATOM   4799  N   PRO X 318     -20.255  11.959 -14.879  0.00  0.00            
ATOM   4800  CD  PRO X 318     -20.151  10.557 -14.298  0.00  0.00            
ATOM   4801  HD2 PRO X 318     -20.820  10.453 -13.443  0.00  0.00            
ATOM   4802  HD3 PRO X 318     -19.117  10.394 -13.996  0.00  0.00            
ATOM   4803  CG  PRO X 318     -20.590   9.560 -15.403  0.00  0.00            
ATOM   4804  HG2 PRO X 318     -21.624   9.215 -15.397  0.00  0.00            
ATOM   4805  HG3 PRO X 318     -20.097   8.588 -15.378  0.00  0.00            
ATOM   4806  CB  PRO X 318     -20.078  10.393 -16.641  0.00  0.00            
ATOM   4807  HB2 PRO X 318     -20.610   9.993 -17.504  0.00  0.00            
ATOM   4808  HB3 PRO X 318     -19.009  10.220 -16.769  0.00  0.00            
ATOM   4809  CA  PRO X 318     -20.293  11.850 -16.364  0.00  0.00            
ATOM   4810  HA  PRO X 318     -19.439  12.391 -16.772  0.00  0.00            
ATOM   4811  C   PRO X 318     -21.613  12.254 -17.040  0.00  0.00            
ATOM   4812  O   PRO X 318     -22.714  12.262 -16.477  0.00  0.00            
ATOM   4813  N   SER X 319     -21.560  12.440 -18.356  0.00  0.00            
ATOM   4814  H   SER X 319     -20.630  12.426 -18.750  0.00  0.00            
ATOM   4815  CA  SER X 319     -22.728  12.529 -19.207  0.00  0.00            
ATOM   4816  HA  SER X 319     -23.657  12.294 -18.687  0.00  0.00            
ATOM   4817  CB  SER X 319     -22.927  13.938 -19.816  0.00  0.00            
ATOM   4818  HB2 SER X 319     -22.071  14.062 -20.479  0.00  0.00            
ATOM   4819  HB3 SER X 319     -23.894  14.052 -20.306  0.00  0.00            
ATOM   4820  OG  SER X 319     -22.917  14.913 -18.830  0.00  0.00            
ATOM   4821  HG  SER X 319     -22.041  15.062 -18.468  0.00  0.00            
ATOM   4822  C   SER X 319     -22.816  11.487 -20.321  0.00  0.00            
ATOM   4823  O   SER X 319     -21.809  11.245 -20.978  0.00  0.00            
ATOM   4824  N   VAL X 320     -23.972  10.872 -20.522  0.00  0.00            
ATOM   4825  H   VAL X 320     -24.621  11.025 -19.763  0.00  0.00            
ATOM   4826  CA  VAL X 320     -24.075   9.504 -21.125  0.00  0.00            
ATOM   4827  HA  VAL X 320     -23.091   9.134 -21.413  0.00  0.00            
ATOM   4828  CB  VAL X 320     -24.499   8.489 -20.065  0.00  0.00            
ATOM   4829  HB  VAL X 320     -25.401   8.774 -19.523  0.00  0.00            
ATOM   4830  CG1 VAL X 320     -24.626   7.045 -20.611  0.00  0.00            
ATOM   4831 HG11 VAL X 320     -24.840   6.284 -19.860  0.00  0.00            
ATOM   4832 HG12 VAL X 320     -25.378   6.881 -21.383  0.00  0.00            
ATOM   4833 HG13 VAL X 320     -23.676   6.778 -21.073  0.00  0.00            
ATOM   4834  CG2 VAL X 320     -23.270   8.452 -19.203  0.00  0.00            
ATOM   4835 HG21 VAL X 320     -23.028   9.382 -18.689  0.00  0.00            
ATOM   4836 HG22 VAL X 320     -23.473   7.766 -18.380  0.00  0.00            
ATOM   4837 HG23 VAL X 320     -22.410   8.035 -19.727  0.00  0.00            
ATOM   4838  C   VAL X 320     -25.044   9.431 -22.293  0.00  0.00            
ATOM   4839  O   VAL X 320     -26.194   9.707 -22.114  0.00  0.00            
ATOM   4840  N   PHE X 321     -24.592   8.982 -23.458  0.00  0.00            
ATOM   4841  H   PHE X 321     -23.592   8.875 -23.558  0.00  0.00            
ATOM   4842  CA  PHE X 321     -25.311   9.089 -24.738  0.00  0.00            
ATOM   4843  HA  PHE X 321     -26.368   9.252 -24.529  0.00  0.00            
ATOM   4844  CB  PHE X 321     -24.891  10.331 -25.489  0.00  0.00            
ATOM   4845  HB2 PHE X 321     -23.953  10.176 -26.023  0.00  0.00            
ATOM   4846  HB3 PHE X 321     -25.550  10.493 -26.342  0.00  0.00            
ATOM   4847  CG  PHE X 321     -24.833  11.665 -24.722  0.00  0.00            
ATOM   4848  CD1 PHE X 321     -25.870  12.581 -24.780  0.00  0.00            
ATOM   4849  HD1 PHE X 321     -26.772  12.224 -25.253  0.00  0.00            
ATOM   4850  CE1 PHE X 321     -25.708  13.827 -24.202  0.00  0.00            
ATOM   4851  HE1 PHE X 321     -26.605  14.425 -24.138  0.00  0.00            
ATOM   4852  CZ  PHE X 321     -24.530  14.258 -23.626  0.00  0.00            
ATOM   4853  HZ  PHE X 321     -24.468  15.271 -23.258  0.00  0.00            
ATOM   4854  CE2 PHE X 321     -23.436  13.371 -23.687  0.00  0.00            
ATOM   4855  HE2 PHE X 321     -22.488  13.636 -23.244  0.00  0.00            
ATOM   4856  CD2 PHE X 321     -23.578  12.116 -24.262  0.00  0.00            
ATOM   4857  HD2 PHE X 321     -22.690  11.507 -24.174  0.00  0.00            
ATOM   4858  C   PHE X 321     -25.167   7.814 -25.541  0.00  0.00            
ATOM   4859  O   PHE X 321     -24.144   7.611 -26.210  0.00  0.00            
ATOM   4860  N   PRO X 322     -26.090   6.905 -25.485  0.00  0.00            
ATOM   4861  CD  PRO X 322     -27.068   6.678 -24.440  0.00  0.00            
ATOM   4862  HD2 PRO X 322     -28.084   7.051 -24.570  0.00  0.00            
ATOM   4863  HD3 PRO X 322     -26.699   7.032 -23.477  0.00  0.00            
ATOM   4864  CG  PRO X 322     -27.247   5.174 -24.340  0.00  0.00            
ATOM   4865  HG2 PRO X 322     -28.213   4.931 -23.897  0.00  0.00            
ATOM   4866  HG3 PRO X 322     -26.462   4.664 -23.781  0.00  0.00            
ATOM   4867  CB  PRO X 322     -27.157   4.775 -25.806  0.00  0.00            
ATOM   4868  HB2 PRO X 322     -28.150   4.884 -26.243  0.00  0.00            
ATOM   4869  HB3 PRO X 322     -26.934   3.710 -25.750  0.00  0.00            
ATOM   4870  CA  PRO X 322     -26.118   5.734 -26.430  0.00  0.00            
ATOM   4871  HA  PRO X 322     -25.122   5.293 -26.403  0.00  0.00            
ATOM   4872  C   PRO X 322     -26.454   6.136 -27.885  0.00  0.00            
ATOM   4873  O   PRO X 322     -27.287   7.049 -28.060  0.00  0.00            
ATOM   4874  N   LEU X 323     -26.018   5.361 -28.908  0.00  0.00            
ATOM   4875  H   LEU X 323     -25.459   4.538 -28.736  0.00  0.00            
ATOM   4876  CA  LEU X 323     -26.162   5.761 -30.280  0.00  0.00            
ATOM   4877  HA  LEU X 323     -26.985   6.453 -30.461  0.00  0.00            
ATOM   4878  CB  LEU X 323     -24.938   6.569 -30.650  0.00  0.00            
ATOM   4879  HB2 LEU X 323     -24.148   5.831 -30.505  0.00  0.00            
ATOM   4880  HB3 LEU X 323     -25.019   6.697 -31.729  0.00  0.00            
ATOM   4881  CG  LEU X 323     -24.528   7.856 -29.861  0.00  0.00            
ATOM   4882  HG  LEU X 323     -24.612   7.541 -28.820  0.00  0.00            
ATOM   4883  CD1 LEU X 323     -23.089   8.256 -30.215  0.00  0.00            
ATOM   4884 HD11 LEU X 323     -23.014   8.419 -31.290  0.00  0.00            
ATOM   4885 HD12 LEU X 323     -22.773   9.172 -29.715  0.00  0.00            
ATOM   4886 HD13 LEU X 323     -22.379   7.467 -29.967  0.00  0.00            
ATOM   4887  CD2 LEU X 323     -25.462   8.973 -30.221  0.00  0.00            
ATOM   4888 HD21 LEU X 323     -26.503   8.707 -30.037  0.00  0.00            
ATOM   4889 HD22 LEU X 323     -25.235   9.877 -29.656  0.00  0.00            
ATOM   4890 HD23 LEU X 323     -25.375   9.220 -31.279  0.00  0.00            
ATOM   4891  C   LEU X 323     -26.468   4.561 -31.066  0.00  0.00            
ATOM   4892  O   LEU X 323     -25.885   3.462 -30.855  0.00  0.00            
ATOM   4893  N   ALA X 324     -27.382   4.780 -32.050  0.00  0.00            
ATOM   4894  H   ALA X 324     -27.778   5.686 -32.256  0.00  0.00            
ATOM   4895  CA  ALA X 324     -27.962   3.744 -32.971  0.00  0.00            
ATOM   4896  HA  ALA X 324     -27.798   2.733 -32.597  0.00  0.00            
ATOM   4897  CB  ALA X 324     -29.472   4.081 -33.166  0.00  0.00            
ATOM   4898  HB1 ALA X 324     -29.995   3.991 -32.214  0.00  0.00            
ATOM   4899  HB2 ALA X 324     -29.637   5.077 -33.578  0.00  0.00            
ATOM   4900  HB3 ALA X 324     -29.914   3.422 -33.913  0.00  0.00            
ATOM   4901  C   ALA X 324     -27.190   3.720 -34.326  0.00  0.00            
ATOM   4902  O   ALA X 324     -27.032   4.783 -34.979  0.00  0.00            
ATOM   4903  N   PRO X 325     -26.791   2.551 -34.871  0.00  0.00            
ATOM   4904  CD  PRO X 325     -26.980   1.190 -34.443  0.00  0.00            
ATOM   4905  HD2 PRO X 325     -28.009   0.879 -34.259  0.00  0.00            
ATOM   4906  HD3 PRO X 325     -26.380   1.140 -33.535  0.00  0.00            
ATOM   4907  CG  PRO X 325     -26.361   0.220 -35.521  0.00  0.00            
ATOM   4908  HG2 PRO X 325     -27.205  -0.307 -35.964  0.00  0.00            
ATOM   4909  HG3 PRO X 325     -25.786  -0.534 -34.984  0.00  0.00            
ATOM   4910  CB  PRO X 325     -25.550   1.181 -36.401  0.00  0.00            
ATOM   4911  HB2 PRO X 325     -25.523   0.989 -37.474  0.00  0.00            
ATOM   4912  HB3 PRO X 325     -24.518   1.170 -36.049  0.00  0.00            
ATOM   4913  CA  PRO X 325     -26.011   2.576 -36.133  0.00  0.00            
ATOM   4914  HA  PRO X 325     -25.192   3.295 -36.120  0.00  0.00            
ATOM   4915  C   PRO X 325     -26.935   3.042 -37.312  0.00  0.00            
ATOM   4916  O   PRO X 325     -28.169   2.880 -37.351  0.00  0.00            
ATOM   4917  N   SER X 326     -26.263   3.453 -38.394  0.00  0.00            
ATOM   4918  H   SER X 326     -25.267   3.285 -38.368  0.00  0.00            
ATOM   4919  CA  SER X 326     -26.901   4.047 -39.611  0.00  0.00            
ATOM   4920  HA  SER X 326     -27.422   4.960 -39.321  0.00  0.00            
ATOM   4921  CB  SER X 326     -25.842   4.518 -40.568  0.00  0.00            
ATOM   4922  HB2 SER X 326     -26.183   5.245 -41.306  0.00  0.00            
ATOM   4923  HB3 SER X 326     -25.080   5.046 -39.996  0.00  0.00            
ATOM   4924  OG  SER X 326     -25.181   3.450 -41.139  0.00  0.00            
ATOM   4925  HG  SER X 326     -24.247   3.492 -40.919  0.00  0.00            
ATOM   4926  C   SER X 326     -27.951   3.224 -40.385  0.00  0.00            
ATOM   4927  O   SER X 326     -27.912   1.988 -40.334  0.00  0.00            
ATOM   4928  N   SER X 327     -28.753   3.977 -41.180  0.00  0.00            
ATOM   4929  H   SER X 327     -28.845   4.980 -41.117  0.00  0.00            
ATOM   4930  CA  SER X 327     -29.585   3.223 -42.102  0.00  0.00            
ATOM   4931  HA  SER X 327     -30.227   2.530 -41.558  0.00  0.00            
ATOM   4932  CB  SER X 327     -30.466   4.207 -42.911  0.00  0.00            
ATOM   4933  HB2 SER X 327     -31.111   3.638 -43.580  0.00  0.00            
ATOM   4934  HB3 SER X 327     -31.217   4.777 -42.363  0.00  0.00            
ATOM   4935  OG  SER X 327     -29.761   5.218 -43.631  0.00  0.00            
ATOM   4936  HG  SER X 327     -29.366   5.785 -42.964  0.00  0.00            
ATOM   4937  C   SER X 327     -28.750   2.304 -43.126  0.00  0.00            
ATOM   4938  O   SER X 327     -29.196   1.199 -43.526  0.00  0.00            
ATOM   4939  N   LYS X 328     -27.491   2.579 -43.434  0.00  0.00            
ATOM   4940  H   LYS X 328     -27.133   3.485 -43.167  0.00  0.00            
ATOM   4941  CA  LYS X 328     -26.701   1.754 -44.299  0.00  0.00            
ATOM   4942  HA  LYS X 328     -27.292   1.401 -45.144  0.00  0.00            
ATOM   4943  CB  LYS X 328     -25.481   2.670 -44.684  0.00  0.00            
ATOM   4944  HB2 LYS X 328     -25.866   3.616 -45.066  0.00  0.00            
ATOM   4945  HB3 LYS X 328     -24.816   2.742 -43.823  0.00  0.00            
ATOM   4946  CG  LYS X 328     -24.613   2.026 -45.771  0.00  0.00            
ATOM   4947  HG2 LYS X 328     -24.423   1.008 -45.432  0.00  0.00            
ATOM   4948  HG3 LYS X 328     -25.104   2.024 -46.744  0.00  0.00            
ATOM   4949  CD  LYS X 328     -23.278   2.734 -45.928  0.00  0.00            
ATOM   4950  HD2 LYS X 328     -23.492   3.700 -46.385  0.00  0.00            
ATOM   4951  HD3 LYS X 328     -22.731   2.949 -45.010  0.00  0.00            
ATOM   4952  CE  LYS X 328     -22.385   1.902 -46.829  0.00  0.00            
ATOM   4953  HE2 LYS X 328     -21.858   1.041 -46.418  0.00  0.00            
ATOM   4954  HE3 LYS X 328     -23.034   1.428 -47.566  0.00  0.00            
ATOM   4955  NZ  LYS X 328     -21.496   2.828 -47.478  0.00  0.00            
ATOM   4956  HZ1 LYS X 328     -20.975   2.450 -48.257  0.00  0.00            
ATOM   4957  HZ2 LYS X 328     -21.985   3.647 -47.808  0.00  0.00            
ATOM   4958  HZ3 LYS X 328     -20.775   3.236 -46.900  0.00  0.00            
ATOM   4959  C   LYS X 328     -26.271   0.450 -43.555  0.00  0.00            
ATOM   4960  O   LYS X 328     -26.411  -0.661 -44.078  0.00  0.00            
ATOM   4961  N   SER X 329     -25.769   0.623 -42.340  0.00  0.00            
ATOM   4962  H   SER X 329     -25.565   1.562 -42.028  0.00  0.00            
ATOM   4963  CA  SER X 329     -25.298  -0.488 -41.427  0.00  0.00            
ATOM   4964  HA  SER X 329     -24.652  -1.147 -42.007  0.00  0.00            
ATOM   4965  CB  SER X 329     -24.718   0.014 -40.129  0.00  0.00            
ATOM   4966  HB2 SER X 329     -23.960   0.737 -40.431  0.00  0.00            
ATOM   4967  HB3 SER X 329     -25.499   0.461 -39.514  0.00  0.00            
ATOM   4968  OG  SER X 329     -24.126  -1.051 -39.474  0.00  0.00            
ATOM   4969  HG  SER X 329     -23.641  -0.769 -38.694  0.00  0.00            
ATOM   4970  C   SER X 329     -26.442  -1.394 -41.023  0.00  0.00            
ATOM   4971  O   SER X 329     -26.245  -2.577 -41.183  0.00  0.00            
ATOM   4972  N   THR X 330     -27.587  -0.845 -40.623  0.00  0.00            
ATOM   4973  H   THR X 330     -27.592   0.145 -40.424  0.00  0.00            
ATOM   4974  CA  THR X 330     -28.790  -1.619 -40.297  0.00  0.00            
ATOM   4975  HA  THR X 330     -28.397  -2.394 -39.638  0.00  0.00            
ATOM   4976  CB  THR X 330     -29.781  -0.771 -39.476  0.00  0.00            
ATOM   4977  HB  THR X 330     -30.715  -1.326 -39.555  0.00  0.00            
ATOM   4978  CG2 THR X 330     -29.395  -0.298 -38.073  0.00  0.00            
ATOM   4979 HG21 THR X 330     -28.441   0.187 -38.283  0.00  0.00            
ATOM   4980 HG22 THR X 330     -30.071   0.415 -37.600  0.00  0.00            
ATOM   4981 HG23 THR X 330     -29.206  -1.110 -37.371  0.00  0.00            
ATOM   4982  OG1 THR X 330     -30.104   0.381 -40.206  0.00  0.00            
ATOM   4983  HG1 THR X 330     -29.363   0.955 -40.414  0.00  0.00            
ATOM   4984  C   THR X 330     -29.436  -2.426 -41.363  0.00  0.00            
ATOM   4985  O   THR X 330     -30.073  -3.396 -41.089  0.00  0.00            
ATOM   4986  N   SER X 331     -29.456  -1.957 -42.635  0.00  0.00            
ATOM   4987  H   SER X 331     -29.029  -1.058 -42.805  0.00  0.00            
ATOM   4988  CA  SER X 331     -29.992  -2.798 -43.688  0.00  0.00            
ATOM   4989  HA  SER X 331     -30.977  -3.145 -43.374  0.00  0.00            
ATOM   4990  CB  SER X 331     -30.080  -2.036 -44.961  0.00  0.00            
ATOM   4991  HB2 SER X 331     -30.470  -2.705 -45.729  0.00  0.00            
ATOM   4992  HB3 SER X 331     -30.622  -1.099 -44.841  0.00  0.00            
ATOM   4993  OG  SER X 331     -28.792  -1.705 -45.392  0.00  0.00            
ATOM   4994  HG  SER X 331     -28.390  -1.027 -44.844  0.00  0.00            
ATOM   4995  C   SER X 331     -29.208  -4.083 -43.944  0.00  0.00            
ATOM   4996  O   SER X 331     -29.812  -5.042 -44.406  0.00  0.00            
ATOM   4997  N   GLY X 332     -27.899  -4.047 -43.599  0.00  0.00            
ATOM   4998  H   GLY X 332     -27.609  -3.163 -43.207  0.00  0.00            
ATOM   4999  CA  GLY X 332     -27.027  -5.200 -43.484  0.00  0.00            
ATOM   5000  HA2 GLY X 332     -27.237  -5.894 -44.298  0.00  0.00            
ATOM   5001  HA3 GLY X 332     -26.009  -4.816 -43.418  0.00  0.00            
ATOM   5002  C   GLY X 332     -27.121  -5.940 -42.111  0.00  0.00            
ATOM   5003  O   GLY X 332     -27.492  -5.375 -41.084  0.00  0.00            
ATOM   5004  N   GLY X 333     -26.833  -7.195 -42.144  0.00  0.00            
ATOM   5005  H   GLY X 333     -26.526  -7.662 -42.985  0.00  0.00            
ATOM   5006  CA  GLY X 333     -27.143  -8.072 -41.029  0.00  0.00            
ATOM   5007  HA2 GLY X 333     -28.222  -8.062 -40.870  0.00  0.00            
ATOM   5008  HA3 GLY X 333     -27.118  -9.078 -41.446  0.00  0.00            
ATOM   5009  C   GLY X 333     -26.313  -7.916 -39.760  0.00  0.00            
ATOM   5010  O   GLY X 333     -26.713  -8.558 -38.818  0.00  0.00            
ATOM   5011  N   THR X 334     -25.280  -7.065 -39.731  0.00  0.00            
ATOM   5012  H   THR X 334     -24.865  -6.760 -40.600  0.00  0.00            
ATOM   5013  CA  THR X 334     -24.460  -6.779 -38.494  0.00  0.00            
ATOM   5014  HA  THR X 334     -24.979  -6.879 -37.541  0.00  0.00            
ATOM   5015  CB  THR X 334     -23.229  -7.731 -38.474  0.00  0.00            
ATOM   5016  HB  THR X 334     -22.553  -7.474 -39.289  0.00  0.00            
ATOM   5017  CG2 THR X 334     -22.341  -7.576 -37.179  0.00  0.00            
ATOM   5018 HG21 THR X 334     -22.039  -6.556 -36.943  0.00  0.00            
ATOM   5019 HG22 THR X 334     -22.972  -7.799 -36.319  0.00  0.00            
ATOM   5020 HG23 THR X 334     -21.513  -8.284 -37.183  0.00  0.00            
ATOM   5021  OG1 THR X 334     -23.618  -9.054 -38.634  0.00  0.00            
ATOM   5022  HG1 THR X 334     -23.891  -9.174 -39.546  0.00  0.00            
ATOM   5023  C   THR X 334     -23.924  -5.372 -38.472  0.00  0.00            
ATOM   5024  O   THR X 334     -23.379  -4.826 -39.440  0.00  0.00            
ATOM   5025  N   SER X 335     -24.183  -4.677 -37.366  0.00  0.00            
ATOM   5026  H   SER X 335     -24.689  -5.210 -36.672  0.00  0.00            
ATOM   5027  CA  SER X 335     -23.869  -3.334 -37.036  0.00  0.00            
ATOM   5028  HA  SER X 335     -23.070  -2.965 -37.679  0.00  0.00            
ATOM   5029  CB  SER X 335     -25.188  -2.557 -37.161  0.00  0.00            
ATOM   5030  HB2 SER X 335     -25.031  -1.479 -37.108  0.00  0.00            
ATOM   5031  HB3 SER X 335     -25.523  -2.718 -38.185  0.00  0.00            
ATOM   5032  OG  SER X 335     -26.191  -3.014 -36.284  0.00  0.00            
ATOM   5033  HG  SER X 335     -26.791  -3.592 -36.762  0.00  0.00            
ATOM   5034  C   SER X 335     -23.317  -3.372 -35.649  0.00  0.00            
ATOM   5035  O   SER X 335     -22.999  -4.410 -35.100  0.00  0.00            
ATOM   5036  N   ALA X 336     -23.116  -2.139 -35.025  0.00  0.00            
ATOM   5037  H   ALA X 336     -23.332  -1.267 -35.485  0.00  0.00            
ATOM   5038  CA  ALA X 336     -22.676  -2.006 -33.632  0.00  0.00            
ATOM   5039  HA  ALA X 336     -22.970  -2.887 -33.063  0.00  0.00            
ATOM   5040  CB  ALA X 336     -21.121  -1.938 -33.696  0.00  0.00            
ATOM   5041  HB1 ALA X 336     -20.829  -2.916 -34.078  0.00  0.00            
ATOM   5042  HB2 ALA X 336     -20.734  -1.102 -34.278  0.00  0.00            
ATOM   5043  HB3 ALA X 336     -20.604  -1.965 -32.737  0.00  0.00            
ATOM   5044  C   ALA X 336     -23.350  -0.829 -32.959  0.00  0.00            
ATOM   5045  O   ALA X 336     -23.527   0.274 -33.490  0.00  0.00            
ATOM   5046  N   LEU X 337     -23.801  -1.028 -31.736  0.00  0.00            
ATOM   5047  H   LEU X 337     -23.798  -1.993 -31.438  0.00  0.00            
ATOM   5048  CA  LEU X 337     -24.397   0.035 -30.830  0.00  0.00            
ATOM   5049  HA  LEU X 337     -24.945   0.756 -31.437  0.00  0.00            
ATOM   5050  CB  LEU X 337     -25.510  -0.566 -29.964  0.00  0.00            
ATOM   5051  HB2 LEU X 337     -25.107  -1.057 -29.078  0.00  0.00            
ATOM   5052  HB3 LEU X 337     -25.988   0.348 -29.611  0.00  0.00            
ATOM   5053  CG  LEU X 337     -26.547  -1.527 -30.613  0.00  0.00            
ATOM   5054  HG  LEU X 337     -25.973  -2.375 -30.986  0.00  0.00            
ATOM   5055  CD1 LEU X 337     -27.709  -1.996 -29.717  0.00  0.00            
ATOM   5056 HD11 LEU X 337     -27.859  -3.048 -29.960  0.00  0.00            
ATOM   5057 HD12 LEU X 337     -27.369  -1.957 -28.682  0.00  0.00            
ATOM   5058 HD13 LEU X 337     -28.592  -1.362 -29.806  0.00  0.00            
ATOM   5059  CD2 LEU X 337     -27.297  -1.021 -31.852  0.00  0.00            
ATOM   5060 HD21 LEU X 337     -26.644  -0.796 -32.696  0.00  0.00            
ATOM   5061 HD22 LEU X 337     -27.794  -1.876 -32.310  0.00  0.00            
ATOM   5062 HD23 LEU X 337     -27.958  -0.184 -31.627  0.00  0.00
[truncated: 10,132,387 more chars]
