# Supplementary material for: Large-scale application of free energy perturbation calculations for antibody design
Source: Sci Rep. 2022 Jul 21;12:12489. doi: 10.1038/s41598-022-14443-z (PMC9302960; doi:10.1038/s41598-022-14443-z)
Supplement: Supplementary file 2 — Supplementary Information 2. [file 41598_2022_14443_MOESM2_ESM.csv]

Mutations	Approximate ddG (Stability)	Stepwise ddG (Stability)	Approximate ddG (Binding to SARS-Cov-2)	Stepwise ddG (Binding to SARS-Cov-2)	Delta Tm
H31:S->D; H47:W->L; H50:G->Y; H53:I->L; H58:N->T; H96:T->I; L30:S->L; L93:S->F	10.09 +- 1.62	7.48 +- 1.60	-1.08 +- 2.22	4.86 +- 2.05
H95:D->V; H97:V->R; L27:N->M; L30:S->R; L92:D->Y; L93:S->M	-1.33 +- 1.53	-2.76 +- 1.28	-2.28 +- 2.10	1.67 +- 2.08
H58:N->M; H60:A->K; H95:D->V; H96:T->M; L30:S->R; L94:S->M	-4.78 +- 0.75	-1.90 +- 1.32	-0.94 +- 2.04	-0.09 +- 2.58
H31:S->M; H58:N->I; H95:D->V; H97:V->R; L30:S->R	-4.34 +- 0.89	-5.82 +- 0.48	-0.37 +- 1.98	1.92 +- 1.86
H53:I->D; H54:L->M; H57:A->N; H58:N->M; H95:D->V; H96:T->M; H97:V->R; L93:S->M; L94:S->F; L95A:D->N	-5.69 +- 1.10	-5.83 +- 1.01	-2.55 +- 2.19	3.99 +- 2.24
H58:N->K; H95:D->V; L27:N->M; L30:S->R; L93:S->M	-4.51 +- 0.60	-4.50 +- 0.43	-2.78 +- 2.02	-2.47 +- 2.01
H31:S->M; H56:I->D; H58:N->M; H95:D->V; H96:T->V; L27:N->R; L93:S->M	-1.79 +- 0.70	-4.62 +- 0.88	-3.04 +- 2.36	-0.65 +- 1.96
H31:S->D; H58:N->T; L30:S->R; L93:S->F; L94:S->F; L95A:D->Q	-1.53 +- 0.86	-1.55 +- 0.85	-0.90 +- 1.62	-1.39 +- 0.86
H31:S->D; H58:N->K; H96:T->I; H97:V->R; L27:N->F; L93:S->F	3.32 +- 1.09	3.05 +- 0.75	-2.85 +- 0.88	-2.59 +- 1.43
H56:I->M; H95:D->V; H96:T->D; L30:S->R; L93:S->F; L94:S->F	-1.82 +- 0.82	-3.01 +- 1.20	-3.94 +- 2.38	-0.91 +- 2.76
H31:S->F; H57:A->M; H95:D->V; H97:V->R; L30:S->R; L93:S->F	-3.37 +- 0.96	-4.52 +- 0.65	-1.91 +- 2.09	2.33 +- 2.01
H31:S->F; H58:N->L; H60:A->I; H95:D->V; L30:S->R; L93:S->F; L94:S->F	2.28 +- 0.98	-0.43 +- 0.82	-3.03 +- 2.56	0.23 +- 1.98
H58:N->M; H95:D->V; L30:S->R; L94:S->M; L95A:D->N	-7.32 +- 0.62	-6.80 +- 0.73	1.71 +- 2.01	6.10 +- 1.93
H53:I->D; H56:I->M; H58:N->I; L30:S->R; L93:S->F; L95A:D->N	-0.96 +- 0.74	-0.54 +- 0.77	-1.03 +- 1.11	0.10 +- 1.44
H31:S->D; H58:N->T; H95:D->V; H97:V->E; L30:S->R; L93:S->L	-4.79 +- 0.62	-3.79 +- 0.50	-2.08 +- 2.03	-1.41 +- 2.00
H47:W->L; H50:G->Y; H54:L->M; H58:N->M; H96:T->H; L30:S->R; L93:S->M	6.21 +- 1.51	7.82 +- 1.38	-1.81 +- 2.38	-0.37 +- 1.84
H31:S->D; H47:W->L; H50:G->Y; H56:I->M; H95:D->V; H97:V->Q; L30:S->R; L93:S->M; L94:S->W	5.74 +- 1.58	0.23 +- 1.14	-3.10 +- 2.94	3.07 +- 3.25
H31:S->D; H54:L->M; H97:V->R; L30:S->R; L93:S->F; L94:S->M	2.01 +- 1.02	1.81 +- 1.01	-3.88 +- 1.21	-0.76 +- 1.57
H31:S->F; H53:I->S; H95:D->V; H97:V->R; L30:S->R; L93:S->F	-4.46 +- 1.13	-6.50 +- 0.88	-2.84 +- 2.05	3.08 +- 1.98
H31:S->F; H47:W->L; H97:V->E; L27:N->R; L30:S->R; L95A:D->N	5.27 +- 1.21	6.88 +- 0.92	1.24 +- 1.79	0.13 +- 1.99
H31:S->D; H57:A->M; H58:N->K; H59:Y->E; H60:A->K; H97:V->E; L30:S->R; L93:S->F; L95A:D->N	3.42 +- 1.62	3.45 +- 1.18	3.63 +- 1.81	2.03 +- 2.29
H31:S->M; H47:W->L; H53:I->M; H96:T->I; H97:V->Q; L30:S->G	9.71 +- 1.16	6.18 +- 1.82	-0.92 +- 1.48	2.42 +- 1.78
H31:S->D; H58:N->I; H95:D->V; H96:T->M; L95A:D->Q	-8.83 +- 0.71	-6.23 +- 1.55	0.07 +- 2.17	1.52 +- 2.59
H53:I->D; H54:L->M; H58:N->I; H59:Y->E; H97:V->R; L30:S->R; L93:S->F; L95A:D->N	2.91 +- 1.72	2.93 +- 1.18	0.30 +- 1.76	1.48 +- 1.93
H95:D->V; H96:T->V; H97:V->Q; L30:S->R	-2.83 +- 0.49	-2.77 +- 0.51	-1.38 +- 1.96	1.21 +- 1.83
H58:N->M; H95:D->V; L30:S->R; L95A:D->N	-7.91 +- 0.53	-6.84 +- 0.68	2.52 +- 2.00	5.91 +- 1.91
H31:S->M; H58:N->M; H95:D->V; L95A:D->N	-8.18 +- 0.51	-7.71 +- 0.70	3.11 +- 1.82	6.93 +- 1.90
H47:W->L; H58:N->T; H95:D->V; L27:N->G	2.17 +- 1.24	1.62 +- 1.77	-0.20 +- 2.27	-0.79 +- 2.05
H31:S->D; H47:W->D; H50:G->Y; H51:I->L; H54:L->M; H60:A->K; H97:V->R; L30:S->R; L93:S->F	13.93 +- 2.34	14.57 +- 2.48	6.21 +- 2.92	7.28 +- 3.19
H31:S->D; H58:N->L; H95:D->V; H96:T->I; L30:S->R	-1.62 +- 0.87	-2.85 +- 0.46	-0.52 +- 2.50	1.58 +- 1.91
H58:N->L; H95:D->V; L93:S->M; L95A:D->N	-6.39 +- 0.71	-5.38 +- 0.99	0.86 +- 2.34	-1.60 +- 2.12
H53:I->L; H60:A->K; H95:D->V; L30:S->R	-3.31 +- 0.75	-1.32 +- 0.49	-0.30 +- 2.04	-0.28 +- 1.82
H47:W->K; H58:N->L; L30:S->W; L95A:D->E	9.85 +- 1.39	9.36 +- 1.41	2.25 +- 1.88	3.69 +- 2.33
H47:W->D; H53:I->Q; H56:I->E; L30:S->R; L95A:D->E	10.77 +- 1.95	13.81 +- 1.35	4.06 +- 2.42	-0.40 +- 1.97
H47:W->K; H56:I->E; L30:S->W; L95A:D->E	10.23 +- 1.27	11.98 +- 1.11	-1.23 +- 1.35	-0.65 +- 0.96
H47:W->D; H53:I->W; H57:A->T; L30:S->R; L95A:D->E	9.89 +- 1.99	11.74 +- 1.84	7.16 +- 2.37	10.50 +- 2.49
H31:S->F; H58:N->L; H60:A->I; H95:D->V; L30:S->R; L93:S->F; L95A:D->F	-0.86 +- 0.90	0.17 +- 0.73	-1.52 +- 2.87	2.49 +- 2.16
H31:S->F; H58:N->L; H60:A->I; H95:D->V; L30:S->Y; L93:S->F; L94:S->F	2.70 +- 1.07	2.62 +- 1.06	-2.65 +- 2.47	-8.04 +- 1.98
H31:S->F; H58:N->L; H60:A->Y; H95:D->V; L30:S->R; L93:S->F; L94:S->F	-0.58 +- 1.05	-3.16 +- 1.11	-1.73 +- 2.63	1.99 +- 2.15
H31:S->F; H47:W->D; H58:N->L; H60:A->I; H95:D->V; L30:S->R; L93:S->F; L94:S->F	12.03 +- 1.96	8.87 +- 0.97	3.71 +- 3.23	5.35 +- 2.31
H31:S->F; H57:A->T; H58:N->L; H60:A->I; H95:D->V; L30:S->R; L93:S->F; L94:S->F	2.34 +- 0.99	-0.78 +- 0.86	-2.64 +- 2.57	0.62 +- 2.00
H31:S->F; H50:G->V; H58:N->L; H60:A->I; H95:D->V; L30:S->R; L93:S->F; L94:S->F	0.74 +- 1.01	-2.81 +- 0.92	-2.18 +- 3.00	2.54 +- 2.63
H31:S->F; H58:N->L; H59:Y->F; H60:A->I; H95:D->V; L30:S->R; L93:S->F; L94:S->F	4.67 +- 1.13	1.60 +- 1.03	-3.53 +- 2.63	-0.66 +- 2.23
H31:S->F; H58:N->L; H60:A->S; H95:D->V; L30:S->R; L93:S->F; L94:S->F	-3.92 +- 0.98	-5.71 +- 0.80	-1.42 +- 2.56	1.33 +- 1.98
H31:S->F; H58:N->L; H60:A->I; H95:D->V; L30:S->W; L93:S->F; L94:S->F	2.34 +- 1.13	2.84 +- 1.16	-3.05 +- 2.46	-9.02 +- 2.04
H31:S->F; H56:I->E; H58:N->L; H60:A->I; H95:D->V; L30:S->R; L93:S->F; L94:S->F	3.37 +- 1.01	0.58 +- 0.84	-4.49 +- 2.66	-0.81 +- 2.00
H31:S->F; H58:N->L; H60:A->I; H95:D->V; L30:S->F; L93:S->F; L94:S->F	2.53 +- 1.10	2.54 +- 1.04	-2.99 +- 2.51	-8.24 +- 1.98
H31:S->F; H53:I->W; H58:N->L; L30:S->W; L93:S->Y	1.22 +- 1.11	1.40 +- 0.91	-0.38 +- 1.83	1.47 +- 2.36
H31:S->F; H47:W->K; H53:I->W; L30:S->R; L93:S->F; L94:S->W	9.95 +- 1.26	5.36 +- 1.55	-1.94 +- 1.49	5.21 +- 2.29
H50:G->V; H56:I->D; H60:A->I; H95:D->V; L30:S->W; L93:S->Y	2.11 +- 0.79	4.58 +- 2.03	-5.82 +- 2.88	-3.77 +- 3.12
H31:S->F; H60:A->I; H95:D->T; L30:S->R; L93:S->Y; L94:S->W	2.61 +- 0.88	-0.33 +- 0.81	-5.90 +- 2.20	-2.04 +- 1.24
H53:I->W; H56:I->E; H58:N->L; H95:D->V; L30:S->W; L93:S->F	-2.67 +- 1.18	-0.22 +- 2.11	-1.29 +- 2.52	-3.72 +- 2.70
H31:S->F; H58:N->L; H60:A->S; H95:D->T; L30:S->R; L93:S->F	-3.62 +- 0.94	-2.57 +- 0.90	-1.41 +- 2.52	0.38 +- 1.64
H31:S->G; H60:A->I; H95:D->V; L30:S->W; L93:S->I; L94:S->W	2.11 +- 1.10	0.64 +- 1.62	-5.00 +- 2.05	-2.28 +- 2.39
H31:S->D; H53:I->L; H58:N->L; H60:A->I; H95:D->V; H96:T->E; L30:S->R; L93:S->F; L95A:D->N	0.18 +- 1.17	-0.06 +- 1.48	-3.35 +- 2.62	7.55 +- 2.52
H31:S->F; H53:I->D; H58:N->L; H60:A->K; H95:D->V; H97:V->E; L30:S->R; L93:S->F	-1.79 +- 1.03	0.62 +- 0.98	0.58 +- 2.58	3.52 +- 2.25
H31:S->F; H53:I->D; H58:N->L; H59:Y->E; H95:D->V; H96:T->E; H97:V->R; L30:S->R; L93:S->F	1.83 +- 1.85	1.58 +- 1.37	-2.32 +- 2.84	3.24 +- 2.75
H31:S->F; H53:I->D; H56:I->D; H58:N->L; H60:A->I; H95:D->V; H96:T->V; H97:V->E; H98:M->L; L30:S->R; L93:S->F	5.73 +- 1.08	3.85 +- 0.93	-4.29 +- 2.99	3.32 +- 2.40
H31:S->F; H51:I->L; H53:I->D; H56:I->D; H58:N->L; H60:A->I; H95:D->V; H97:V->E; H98:M->R; L27:N->E; L30:S->R; L93:S->F	2.69 +- 1.82	0.83 +- 1.05	-2.84 +- 3.36	3.22 +- 2.52
H31:S->F; H56:I->D; H58:N->L; H60:A->I; H95:D->V; H98:M->Q; L27:N->R; L30:S->R; L93:S->F	4.76 +- 1.02	0.81 +- 0.83	-4.51 +- 2.96	1.28 +- 2.10
H31:S->F; H56:I->D; H58:N->L; H60:A->I; H95:D->V; L30:S->R; L93:S->F	4.12 +- 0.91	1.13 +- 0.72	-4.87 +- 2.93	0.20 +- 2.04
H31:S->F; H47:W->D; H50:G->Y; H53:I->L; H58:N->L; H60:A->K; H95:D->V; H96:T->E; L30:S->R; L93:S->F	9.13 +- 2.24	8.51 +- 1.68	5.77 +- 3.60	7.17 +- 2.87
H58:N->L; H95:D->V; H96:T->E; H97:V->R; L30:S->R; L93:S->F; L95A:D->N	-4.75 +- 1.21	-4.57 +- 1.48	-1.61 +- 2.54	6.46 +- 2.40
H31:S->F; H51:I->L; H56:I->N; H58:N->L; H95:D->V; H97:V->R; L30:S->R; L93:S->F; L95A:D->Q	-4.97 +- 1.51	-2.85 +- 1.12	0.91 +- 2.94	1.36 +- 2.44
H31:S->F; H53:I->Q; H56:I->D; H57:A->Q; H58:N->L; H95:D->V; H96:T->D; H97:V->E; H98:M->L; L27:N->R; L30:S->R; L93:S->F	0.84 +- 1.30	1.62 +- 1.96	-3.17 +- 3.26	-2.24 +- 2.95
H31:S->F; H52:T->N; H56:I->D; H58:N->L; H60:A->I; H95:D->V; H97:V->E; H98:M->Q; L30:S->R; L93:S->F; L95A:D->N	0.64 +- 1.10	0.33 +- 1.18	-2.64 +- 3.03	-0.37 +- 2.35
H31:S->F; H53:I->D; H58:N->L; H95:D->V; H97:V->R; L30:S->R; L93:S->F	-2.49 +- 1.18	-3.53 +- 0.79	-1.00 +- 2.55	2.49 +- 2.04
H31:S->F; H52:T->L; H53:I->L; H56:I->D; H58:N->L; H60:A->I; H95:D->V; H97:V->E; H98:M->Q; L30:S->R; L93:S->F	3.85 +- 1.15	0.64 +- 0.92	-6.56 +- 3.03	-2.33 +- 2.15
H31:S->D; H56:I->N; H58:N->L; H95:D->V; H96:T->I; H97:V->E; L30:S->R; L93:S->F; L95A:D->Q	-3.42 +- 1.11	-4.81 +- 0.87	0.69 +- 2.80	5.14 +- 2.48
H31:S->F; H50:G->Y; H53:I->D; H58:N->L; H60:A->I; H95:D->V; H96:T->D; H97:V->R; L30:S->R; L93:S->F; L95A:D->N	4.10 +- 1.56	2.32 +- 1.48	0.50 +- 3.25	6.39 +- 3.43
H31:S->F; H58:N->L; H95:D->V; L30:S->R; L93:S->F	-3.87 +- 0.87	-4.50 +- 0.68	-0.85 +- 2.51	1.94 +- 1.96
H31:S->F; H47:W->Q; H50:G->Y; H53:I->D; H58:N->L; H60:A->I; H95:D->V; L30:S->R; L93:S->F	11.74 +- 1.47	4.22 +- 1.32	-0.19 +- 3.05	5.87 +- 2.88
H31:S->F; H53:I->D; H58:N->I; H60:A->I; H95:D->V; H97:V->E; L30:S->R; L93:S->F	1.09 +- 0.83	-1.18 +- 0.98	-2.94 +- 2.10	4.45 +- 2.19
H31:S->F; H58:N->L; H60:A->I; H95:D->V; L30:S->R; L93:S->F	1.89 +- 0.88	0.63 +- 0.70	-2.38 +- 2.52	1.64 +- 1.96
H31:S->F; H58:N->L; H60:A->I; H95:D->V; L30:S->R; L94:S->F	2.22 +- 0.88	0.83 +- 1.46	-1.61 +- 2.55	-1.92 +- 1.77
H31:S->F; H58:N->L; H95:D->V; L30:S->R; L93:S->F; L94:S->F	-3.48 +- 0.96	-5.15 +- 0.80	-1.50 +- 2.55	1.10 +- 1.97
H31:S->F; H58:N->L; H60:A->I; L30:S->R; L93:S->F; L94:S->F	7.23 +- 0.95	6.32 +- 0.79	-2.76 +- 1.88	-2.74 +- 1.36
H31:S->F; H60:A->I; H95:D->V; L30:S->R; L93:S->F; L94:S->F	1.58 +- 0.77	-0.90 +- 0.74	-5.05 +- 2.08	1.20 +- 2.02
H31:S->F; H58:N->L; H60:A->I; H95:D->V; L93:S->F; L94:S->F	1.91 +- 0.94	1.71 +- 1.02	-2.39 +- 2.42	-8.00 +- 1.97
H58:N->L; H60:A->I; H95:D->V; L30:S->R; L93:S->F; L94:S->F	2.36 +- 0.94	0.38 +- 0.93	-2.50 +- 2.51	0.12 +- 2.21
H31:S->F; H53:I->D; H95:D->V; L30:S->R; L93:S->F	-3.77 +- 0.71	-4.82 +- 0.86	-2.98 +- 2.04	2.16 +- 2.08
H31:S->F; H53:I->D; H56:I->D; H60:A->I; H95:D->V; H96:T->V; H97:V->E; H98:M->L; L30:S->R; L93:S->F	5.02 +- 0.89	1.30 +- 1.06	-6.32 +- 2.58	3.20 +- 2.25
H31:S->F; H95:D->V; L30:S->R; L93:S->F	-4.58 +- 0.62	-5.11 +- 0.55	-2.87 +- 2.01	1.08 +- 1.92
H31:S->D; H56:I->N; H95:D->V; H96:T->I; H97:V->E; L30:S->R; L93:S->F; L95A:D->Q	-4.12 +- 0.93	-3.79 +- 0.71	-1.33 +- 2.36	4.24 +- 2.00
H47:W->D; H53:I->W; H60:A->Y; L30:S->R; L93:S->Y; L94:S->W	13.80 +- 1.98	16.43 +- 1.74	4.09 +- 2.48	0.53 +- 3.10
H31:S->T; H47:W->D; H57:A->T; H59:Y->F; L93:S->F; L94:S->F	12.80 +- 1.90	13.23 +- 1.59	4.40 +- 2.16	-1.44 +- 2.12
H47:W->K; H57:A->T; H60:A->Y; L30:S->W; L93:S->F	12.43 +- 1.14	10.06 +- 1.04	-1.19 +- 1.07	3.78 +- 1.74
H95:D->E; L30:S->Y; L93:S->F; L94:S->F; L95A:D->Q	-2.02 +- 1.27	-1.51 +- 2.06	-1.75 +- 1.62	-3.52 +- 2.00
H47:W->D; H56:I->E; H58:N->L; H60:A->Y; L30:S->W; L93:S->V	14.90 +- 1.98	16.26 +- 2.24	5.42 +- 2.74	5.53 +- 2.89
H47:W->K; H57:A->T; L30:S->W; L93:S->F; L94:S->F; L95A:D->Q	7.72 +- 1.20	10.68 +- 1.55	0.29 +- 1.51	0.06 +- 1.60
H47:W->D; H56:I->E; H57:A->G; H60:A->Y; L93:S->F; L94:S->W	15.94 +- 1.93	17.58 +- 1.45	2.88 +- 2.32	-5.02 +- 2.27
H47:W->D; H57:A->G; H60:A->Y; L93:S->I; L94:S->W	14.56 +- 1.87	17.22 +- 1.44	3.35 +- 2.21	-5.24 +- 2.12
H47:W->K; H53:I->Q; H57:A->T; H60:A->Y; L30:S->Y; L93:S->F	12.61 +- 1.14	11.41 +- 1.04	-1.54 +- 1.12	3.46 +- 1.79
H31:S->T; H47:W->D; H53:I->W; H95:D->E; L30:S->F; L93:S->I; L94:S->W; L95A:D->Q	7.63 +- 2.23	11.41 +- 2.07	4.08 +- 2.71	-1.29 +- 3.27
H53:I->W; H59:Y->F; H95:D->E; L30:S->W; L93:S->V; L94:S->W	2.39 +- 1.52	2.62 +- 1.43	-3.54 +- 1.51	-1.47 +- 1.65
H31:S->Y; H53:I->W; H56:I->E; H57:A->G; L30:S->Y; L95A:D->Q	0.44 +- 1.17	0.97 +- 1.06	0.50 +- 1.71	1.01 +- 1.87
H53:I->W; H56:I->E; H59:Y->F; L30:S->W; L95A:D->Q	1.69 +- 1.13	2.19 +- 1.38	-0.21 +- 1.65	-3.19 +- 1.96
H31:S->Y; H53:I->W; H56:I->E; H60:A->Y; L30:S->Y; L95A:D->Q	1.82 +- 1.24	1.59 +- 1.09	0.46 +- 1.83	-0.89 +- 1.94
H47:W->K; H53:I->W; H57:A->T; L30:S->Y; L93:S->F	9.87 +- 1.15	11.74 +- 1.05	-0.06 +- 1.03	0.62 +- 1.21
H53:I->W; H56:I->E; H57:A->T; H59:Y->F; L30:S->T; L95A:D->Q	1.36 +- 0.96	1.17 +- 0.99	0.42 +- 1.61	0.58 +- 1.65
H56:I->E; H57:A->G; H60:A->Y; L30:S->W; L93:S->V	5.97 +- 0.84	5.39 +- 1.40	-3.52 +- 1.17	-2.44 +- 1.54
H56:I->E; H58:N->L; H60:A->Y; L30:S->W; L93:S->I; L95A:D->Q	2.69 +- 1.08	2.64 +- 1.02	-0.83 +- 2.19	3.00 +- 2.33
H47:W->D; H53:I->W; L30:S->Y; L93:S->V; L94:S->W; L95A:D->Q	8.97 +- 2.02	12.68 +- 1.20	7.33 +- 2.54	-1.79 +- 2.14
H31:S->Y; H57:A->K; L30:S->W; L93:S->F; L94:S->F; L95A:D->Q	-1.56 +- 1.22	-0.96 +- 1.01	-0.74 +- 1.62	-0.32 +- 0.74
H47:W->K; H56:I->D; H58:N->Q; L30:S->R; L93:S->F; L94:S->W; L95A:D->Q	9.66 +- 1.23	6.45 +- 1.61	-1.81 +- 2.33	4.40 +- 2.37
H53:I->W; H60:A->Y; L30:S->T; L93:S->I; L94:S->W; L95A:D->Q	1.12 +- 1.05	0.57 +- 1.24	-1.22 +- 1.63	-0.19 +- 1.91
H53:I->W; H60:A->Y; H97:V->R; L30:S->F; L93:S->V; L94:S->W	4.74 +- 1.34	5.52 +- 1.29	-1.93 +- 1.40	-1.01 +- 1.40
H31:S->Y; H47:W->D; H56:I->E; H58:N->L; L30:S->W; L93:S->V; L95A:D->Q	9.06 +- 2.10	8.57 +- 2.12	7.55 +- 2.98	6.12 +- 2.81
H53:I->W; H56:I->D; L30:S->R; L93:S->F; L94:S->F; L95A:D->Q	0.84 +- 0.99	0.21 +- 0.86	-2.80 +- 2.21	-3.65 +- 0.77
H47:W->K; H53:I->Q; H54:L->F; H56:I->E; H95:D->E; L94:S->M	9.54 +- 1.31	10.90 +- 1.78	-3.40 +- 1.34	-2.21 +- 1.80
H47:W->K; H53:I->Q; H57:A->K; L95A:D->Q	7.10 +- 0.92	9.66 +- 0.89	1.98 +- 1.42	4.92 +- 1.02
H47:W->D; H53:I->Q; H57:A->T; H95:D->E; L93:S->T; L95A:D->Q	6.65 +- 2.02	10.85 +- 2.50	5.81 +- 2.47	3.69 +- 2.80
H47:W->K; H53:I->Q; H56:I->D; H58:N->I; L30:S->R; L94:S->M	11.53 +- 0.99	12.83 +- 1.01	-3.32 +- 1.89	-3.04 +- 1.47
H47:W->K; H53:I->W; H57:A->G; L94:S->G	9.08 +- 1.10	9.37 +- 1.11	1.85 +- 1.00	1.32 +- 1.51
H53:I->W; H56:I->E; H58:N->Q; L30:S->Y; L94:S->W	2.07 +- 1.09	1.60 +- 1.02	-1.10 +- 1.33	0.88 +- 1.17
H47:W->K; H52:T->L; H56:I->D; L30:S->T; L94:S->G	10.30 +- 0.99	9.80 +- 0.99	-4.12 +- 1.75	-0.45 +- 2.26
H47:W->K; H53:I->W; H57:A->T; L95A:D->Q	6.81 +- 1.02	5.63 +- 1.18	3.52 +- 1.43	3.87 +- 2.03
H47:W->D; H53:I->Q; H56:I->E; H58:N->L; L30:S->W; L95A:D->Q	9.60 +- 1.99	10.64 +- 2.11	7.80 +- 2.87	5.82 +- 2.88
H47:W->D; H56:I->E; H58:N->Q; L94:S->G	9.03 +- 1.84	9.64 +- 1.76	6.76 +- 2.21	5.12 +- 2.03
H53:I->Q; H56:I->E; L30:S->R; L95A:D->Q	-0.91 +- 0.64	0.43 +- 0.48	-0.95 +- 1.62	-1.71 +- 0.94
H47:W->K; H53:I->D; H56:I->D; H57:A->G	13.53 +- 0.85	12.20 +- 1.03	-2.05 +- 1.67	-0.03 +- 1.24
H47:W->K; H54:L->F; H58:N->L; L30:S->W; L94:S->W	10.87 +- 1.32	9.43 +- 1.52	1.74 +- 1.85	1.73 +- 2.34
H47:W->D; H53:I->Q; H57:A->T; L94:S->G	8.23 +- 1.83	10.04 +- 1.75	7.19 +- 2.07	8.26 +- 2.02
H54:L->F; H97:V->R; L30:S->Y; L94:S->G; L95A:D->Q	-2.10 +- 1.15	-0.05 +- 1.06	2.63 +- 1.44	2.36 +- 2.09
H47:W->D; H54:L->F; H58:N->L; L30:S->W; L94:S->G	9.62 +- 2.01	10.88 +- 1.54	9.13 +- 2.59	3.61 +- 2.47
H47:W->K; H52:T->L; H56:I->E; H58:N->L; L94:S->G	9.81 +- 1.15	10.58 +- 1.06	-0.65 +- 1.88	-2.10 +- 1.37
H47:W->D; H54:L->F; H58:N->H; H98:M->A; L30:S->W; L94:S->G	8.45 +- 1.96	9.24 +- 1.80	6.32 +- 2.17	3.04 +- 2.11	-10.13 +- 0.38
H54:L->F; H58:N->H; H98:M->W; L30:S->W; L94:S->G	-2.56 +- 1.03	1.15 +- 1.21	0.08 +- 1.02	-2.63 +- 1.25	2.60 +- 0.30
H47:W->D; H54:L->F; H58:N->H; L30:S->W; L94:S->G	8.17 +- 1.94	10.00 +- 1.79	7.25 +- 2.15	2.31 +- 2.09	-10.13 +- 0.19
H47:W->D; H54:L->F; H58:N->L; H98:M->W; L30:S->W; L94:S->G	8.64 +- 2.05	10.65 +- 1.70	8.71 +- 2.65	4.31 +- 2.60	-18.47 +- 0.39
H47:W->D; H54:L->F; H58:N->L; H96:T->G; L30:S->W; L94:S->G	8.96 +- 2.08	9.30 +- 1.55	7.54 +- 2.65	5.40 +- 2.54	-20.94 +- 0.18
H47:W->D; H52:T->W; H54:L->F; H58:N->L; L30:S->W; L94:S->G	9.74 +- 2.06	10.43 +- 1.66	8.50 +- 2.98	4.09 +- 2.59	-3.07 +- 0.81
H47:W->D; H54:L->F; H58:N->L; H95:D->A; L30:S->W; L94:S->G	6.84 +- 2.52	6.79 +- 1.65	7.44 +- 3.04	2.13 +- 2.72	-6.77 +- 0.17
H47:W->D; H51:I->Q; H54:L->F; H58:N->L; L30:S->W; L94:S->G	10.49 +- 2.02	14.28 +- 1.61	10.40 +- 2.61	0.96 +- 2.60
H47:W->D; H54:L->W; H58:N->L; L30:S->W; L94:S->G	9.71 +- 2.03	12.62 +- 1.30	9.35 +- 2.61	3.52 +- 2.41	-18.94 +- 0.17
H47:W->D; H54:L->F; H58:N->L; L30:S->Y; L94:S->G	9.97 +- 1.98	11.02 +- 1.78	9.53 +- 2.60	3.16 +- 2.54	-18.51 +- 0.18
H47:W->D; H54:L->F; H58:N->K; L30:S->W; L94:S->G	8.43 +- 1.94	9.61 +- 1.77	7.94 +- 2.17	1.16 +- 2.04	-12.77 +- 0.19
H47:W->D; H54:L->F; H58:N->L; L30:S->W; L93:S->F; L94:S->G	9.69 +- 2.05	10.03 +- 1.59	7.71 +- 2.61	3.71 +- 2.50	-17.49 +- 0.20
H47:W->D; H54:L->F; H56:I->D; H58:N->L; L30:S->W; L94:S->G	11.85 +- 2.02	12.16 +- 1.58	6.64 +- 3.00	3.02 +- 2.50	-18.36 +- 0.17
H47:W->D; H54:L->F; H58:N->L; L30:S->F; L94:S->G	9.81 +- 1.99	10.80 +- 1.75	9.19 +- 2.64	3.36 +- 2.53	-18.18 +- 0.28
H47:W->D; H54:L->F; H58:N->L; L30:S->W; L93:S->I; L94:S->G	9.39 +- 2.01	10.62 +- 1.59	6.72 +- 2.60	2.71 +- 2.48	-16.64 +- 0.27
H47:W->D; H54:L->F; H57:A->T; H58:N->L; L30:S->W; L94:S->G	9.67 +- 2.01	11.35 +- 1.54	9.53 +- 2.60	5.16 +- 2.66	-16.35 +- 0.23
H47:W->D; H53:I->W; H54:L->F; H58:N->L; L30:S->W; L94:S->G	9.60 +- 2.09	11.41 +- 1.57	9.63 +- 2.65	1.63 +- 2.54	-17.70 +- 0.49
H47:W->D; H54:L->F; H58:N->L; H100:G->T; L30:S->W; L94:S->G	9.11 +- 2.12	13.80 +- 1.66	8.79 +- 2.71	0.37 +- 2.61	-24.32 +- 0.13
H47:W->D; H54:L->F; H58:N->L; H59:Y->A; L30:S->W; L94:S->G	12.06 +- 2.10	11.28 +- 1.61	9.23 +- 2.67	4.26 +- 2.53	-17.99 +- 0.19
H47:W->D; H54:L->F; H58:N->L; L30:S->W; L93:S->M; L94:S->G	9.72 +- 2.01	10.60 +- 1.55	6.92 +- 2.61	2.35 +- 2.48	-16.31 +- 0.16
H47:W->D; H54:L->F; H58:N->L; H96:T->M; L30:S->W; L94:S->G	8.19 +- 2.03	10.39 +- 1.57	7.18 +- 2.62	4.66 +- 2.50	-21.16 +- 0.17
H47:W->D; H54:L->F; H58:N->L; L30:S->W; L93:S->L; L94:S->G	10.01 +- 2.02	10.48 +- 1.71	7.13 +- 2.60	2.29 +- 2.51	-16.38 +- 0.30
H47:W->D; H54:L->F; H58:N->T; L30:S->W; L93:S->L; L94:S->G	8.93 +- 1.94	9.68 +- 1.91	5.28 +- 2.16	1.96 +- 2.63	-12.69 +- 0.12
H47:W->D; H54:L->F; H58:N->L; H100:G->T; L30:S->Y; L94:S->G	9.47 +- 2.09	10.38 +- 1.95	9.19 +- 2.72	3.46 +- 2.67	-21.78 +- 0.24
H47:W->D; H54:L->F; H58:N->H; L30:S->Y; L94:S->G	8.52 +- 1.91	9.93 +- 1.78	7.65 +- 2.16	2.33 +- 2.04	-9.97 +- 0.17
H47:W->D; H52:T->A; H54:L->F; H58:N->L; H98:M->W; L30:S->W; L94:S->G	9.26 +- 2.11	10.80 +- 1.70	8.22 +- 2.98	4.97 +- 2.60	-17.96 +- 0.24
H47:W->D; H52:T->Q; H54:L->F; H58:N->H; L30:S->W; L94:S->G	7.63 +- 2.06	8.66 +- 2.04	5.53 +- 2.29	2.23 +- 2.34	-10.66 +- 0.27
H50:G->V; H54:L->F; H58:N->L; L30:S->W; L94:S->G	-1.68 +- 1.10	0.11 +- 1.01	3.24 +- 2.30	0.63 +- 1.87	-1.62 +- 0.17
H47:W->D; H54:L->F; H58:N->L; L30:S->W; L93:S->F; L94:S->Y	11.25 +- 2.02	11.58 +- 2.13	5.16 +- 2.58	8.13 +- 2.71	-16.80 +- 0.12
H54:L->F; H58:N->L; H60:A->Y; L30:S->W; L94:S->G	2.77 +- 1.15	3.91 +- 0.90	2.16 +- 1.81	0.23 +- 1.86	-5.69 +- 0.15
H54:L->F; H58:N->L; L30:S->W; L94:S->Y	1.43 +- 1.02	2.16 +- 0.91	-0.16 +- 1.65	-1.33 +- 1.93	-1.76 +- 0.21
H54:L->F; H58:N->L; L30:S->T; L94:S->G	-0.52 +- 0.88	0.17 +- 0.49	2.63 +- 1.63	3.59 +- 0.47	0.71 +- 0.13
H47:W->D; H54:L->F; H57:A->T; H58:N->L; H95:D->A; H100:G->T; L30:S->W; L94:S->G	6.39 +- 2.61	10.05 +- 2.14	7.49 +- 3.15	1.75 +- 3.74	-11.32 +- 0.19
H54:L->F; H58:N->L; L30:S->W; L94:S->G	-0.13 +- 1.07	1.40 +- 0.85	2.39 +- 1.69	-0.47 +- 1.79	-0.71 +- 0.33
H47:W->D; H58:N->L; L30:S->W; L94:S->G	9.49 +- 1.99	13.05 +- 1.09	8.91 +- 2.58	2.10 +- 2.48	-14.04 +- 0.21
H47:W->D; H54:L->F; L30:S->W; L94:S->G	8.92 +- 1.91	10.26 +- 1.75	7.11 +- 2.12	2.51 +- 1.99	-12.41 +- 0.13
H47:W->D; H54:L->F; H58:N->L; L94:S->G	9.18 +- 1.91	10.06 +- 1.73	9.79 +- 2.55	3.76 +- 2.52	-15.42 +- 0.19
H47:W->D; H54:L->F; H58:N->L; L30:S->W	11.02 +- 1.93	11.88 +- 2.06	8.33 +- 2.53	6.40 +- 2.60	-16.33 +- 0.49
H47:W->D; H52:T->D; H54:L->F; H56:I->D; H58:N->L; L30:S->W; L94:S->G	11.88 +- 2.23	13.02 +- 1.59	7.71 +- 3.19	3.03 +- 2.78	-16.73 +- 0.83
H31:S->G; H54:L->F; H58:N->L; L30:S->W; L94:S->G	0.34 +- 1.22	1.75 +- 1.04	2.83 +- 1.80	-0.28 +- 1.90	-0.18 +- 0.24
H47:W->D; H52:T->Q; H54:L->F; H56:I->D; H58:N->L; L30:S->W; L94:S->G	11.31 +- 2.14	11.71 +- 1.59	4.93 +- 3.10	3.80 +- 2.55
H47:W->D; H52:T->A; H54:L->F; H56:I->D; H58:N->L; L30:S->W; L94:S->G	12.47 +- 2.08	12.89 +- 1.59	6.16 +- 3.29	2.13 +- 2.61
H33:T->M; H54:L->F; H58:N->L; L30:S->W; L94:S->G	-0.78 +- 1.10	-0.35 +- 0.90	4.43 +- 2.48	2.18 +- 1.85	-0.28 +- 0.17
H47:W->D; H54:L->F; H56:I->D; H58:N->L; L30:S->W	13.24 +- 1.94	13.17 +- 2.10	5.84 +- 2.94	6.06 +- 2.65
H54:L->W; H58:N->L; H97:V->L; L30:S->W; L94:S->G	0.10 +- 1.15	2.39 +- 0.97	3.59 +- 1.79	-1.60 +- 1.82	0.45 +- 0.25
H47:W->D; H54:L->F; H56:I->D; H58:N->I; H97:V->R; L30:S->W; L94:S->G	11.26 +- 2.08	14.08 +- 1.92	5.23 +- 2.63	1.37 +- 2.30
H47:W->D; H52:T->D; H54:L->F; H56:I->D; H58:N->L; L30:S->W	13.27 +- 2.16	13.90 +- 2.12	6.90 +- 3.14	7.02 +- 2.72	-21.45 +- 0.17
H54:L->W; H58:N->L; H97:V->R; L30:S->W; L94:S->G	0.54 +- 1.33	2.93 +- 1.18	2.57 +- 1.73	-1.00 +- 1.82	-0.86 +- 0.12
H47:W->D; H52:T->R; H54:L->F; H58:N->L; H96:T->D; H97:V->R; L30:S->W; L94:S->G	11.97 +- 2.19	12.15 +- 1.71	10.48 +- 3.15	6.13 +- 2.76
H54:L->W; H58:N->L; L30:S->W; L93:S->F; L94:S->G	0.03 +- 1.19	1.53 +- 1.02	1.19 +- 1.72	-1.19 +- 2.47	-1.51 +- 0.27
H54:L->W; H58:N->L; L30:S->W; L93:S->I; L94:S->G	-0.27 +- 1.13	2.05 +- 1.02	0.20 +- 1.72	-1.77 +- 1.84	-1.51 +- 0.13
H47:W->D; H54:L->F; H56:I->D; H58:N->M; H98:M->A; L30:S->W; L94:S->G	10.34 +- 1.97	11.12 +- 1.83	5.81 +- 2.63	1.49 +- 2.82	-18.55 +- 0.27
H54:L->F; H56:I->D; H58:N->L; L30:S->W; L93:S->I; L94:S->G	1.86 +- 1.11	2.95 +- 0.97	-2.51 +- 2.27	-2.21 +- 1.84	-0.93 +- 0.22
H47:W->D; H54:L->F; H56:I->D; H97:V->R; L30:S->W; L94:S->G	11.72 +- 2.06	13.28 +- 1.89	4.58 +- 2.61	0.07 +- 2.22	0.42 +- 0.21
H54:L->F; H58:N->L; H96:T->L; L30:S->W; L93:S->F; L94:S->G	0.15 +- 1.18	1.95 +- 0.95	-1.28 +- 1.83	-0.97 +- 2.16	0.38 +- 0.24
H47:W->D; H54:L->F; H56:I->D; H58:N->L; L27:N->G; L30:S->W	13.52 +- 2.05	13.69 +- 2.11	5.80 +- 2.96	7.41 +- 2.65	-21.52 +- 0.19
H47:W->D; H54:L->F; H56:I->D; H58:N->L; H95:D->V; L27:N->E; L30:S->W; L94:S->G	6.44 +- 2.05	8.14 +- 2.01	6.76 +- 3.47	-1.77 +- 2.86	-13.21 +- 0.45
H54:L->F; H58:N->L; H97:V->R; L30:S->W; L93:S->I; L94:S->G	0.22 +- 1.30	1.93 +- 1.16	-0.07 +- 1.73	-0.79 +- 1.81	-1.07 +- 0.21
H53:I->N; H54:L->F; H56:I->D; H58:N->L; H97:V->R; L30:S->W; L94:S->G	2.43 +- 1.42	3.94 +- 1.41	-1.16 +- 2.38	-0.87 +- 2.01	-0.78 +- 0.20
H31:S->F; H52:T->W; H54:L->F; H58:N->L; H95:D->T; L30:S->W; L94:S->G	-4.33 +- 1.26	-4.25 +- 1.68	0.31 +- 2.87	0.97 +- 2.51	-1.36 +- 0.12
H53:I->M; H54:L->F; H56:I->E; H58:N->L; L27:N->E; L30:S->W; L94:S->G	-0.16 +- 1.15	2.83 +- 0.96	1.50 +- 1.87	-1.52 +- 2.06	-0.57 +- 0.15
H31:S->G; H52:T->A; H54:L->F; H58:N->L; L27:N->L; L30:S->W; L94:S->G	0.77 +- 1.33	1.55 +- 1.07	2.48 +- 2.28	-0.08 +- 1.99	-2.27 +- 0.15
H53:I->D; H54:L->W; H58:N->L; L30:S->W; L93:S->F; L94:S->G	0.83 +- 1.24	3.06 +- 1.10	1.08 +- 1.76	-0.87 +- 2.52	-1.22 +- 0.14
H31:S->R; H54:L->F; H56:I->D; H58:N->L; L30:S->W; L93:S->F; L94:S->G	1.67 +- 1.20	1.71 +- 1.05	-1.41 +- 2.31	0.71 +- 2.11	-1.07 +- 0.18
H33:T->F; H54:L->F; H58:N->L; H96:T->M; L30:S->W; L93:S->F; L94:S->G	-0.24 +- 1.80	1.19 +- 1.01	0.16 +- 2.45	-0.85 +- 2.53	-1.90 +- 0.13
H31:S->G; H52:T->Q; H54:L->F; H58:N->F; L30:S->W; L94:S->G	-2.19 +- 1.32	-0.30 +- 1.09	3.00 +- 1.38	3.42 +- 1.62	-1.68 +- 0.15
H52:T->Q; H54:L->W; H58:N->L; H97:V->R; L30:S->W; L94:S->G	0.00 +- 1.50	2.28 +- 1.28	0.85 +- 1.90	-0.26 +- 2.10	-1.07 +- 0.14
H31:S->A; H54:L->F; H56:I->D; H58:N->L; L30:S->W; L93:S->I; L94:S->G	1.90 +- 1.11	2.63 +- 1.00	-2.46 +- 2.27	-2.52 +- 2.03	-1.64 +- 0.23
H31:S->G; H52:T->F; H54:L->F; H58:N->L; L30:S->L; L94:S->G	-0.65 +- 1.11	0.45 +- 0.87	4.46 +- 1.85	4.16 +- 0.83	-1.33 +- 0.26
H52:T->W; H54:L->F; H58:N->L; H95:D->S; H97:V->R; L30:S->W; L94:S->G	-2.95 +- 1.39	-2.31 +- 2.20	2.68 +- 2.28	3.12 +- 2.76	1.80 +- 0.13
H52:T->W; H54:L->F; H58:N->L; H95:D->T; H97:V->R; L30:S->W; L94:S->G	-3.68 +- 1.42	-2.02 +- 1.35	0.79 +- 2.84	2.00 +- 2.11	-4.40 +- 0.25
H52:T->A; H53:I->D; H54:L->F; H56:I->E; H58:N->L; L30:S->W; L94:S->G	2.38 +- 1.25	4.09 +- 0.94	0.34 +- 2.32	-0.67 +- 2.05	-0.70 +- 0.18
H31:S->G; H52:T->Q; H53:I->N; H54:L->F; H58:N->L; L30:S->W; L94:S->G	-0.45 +- 1.50	-0.06 +- 1.23	0.09 +- 2.08	0.91 +- 2.02	0.05 +- 0.17
H31:S->A; H52:T->A; H54:L->F; H56:I->D; H58:N->L; L30:S->W; L94:S->G	2.76 +- 1.21	3.35 +- 0.92	-0.53 +- 2.64	-1.31 +- 2.13	-2.26 +- 0.19
H47:W->D; H54:L->F; H56:I->D; H95:D->V; H96:T->I; L30:S->W; L94:S->G	8.23 +- 1.98	9.11 +- 2.17	2.98 +- 3.14	-4.39 +- 2.67	-2.51 +- 0.29
H54:L->F; H58:N->L; H59:Y->A; H96:T->G; L30:S->W; L93:S->F; L94:S->G	1.71 +- 1.41	0.69 +- 1.03	-0.53 +- 1.90	1.45 +- 2.74	-3.83 +- 0.46
H52:T->W; H53:I->N; H54:L->F; H58:N->L; L30:S->W; L93:S->I; L94:S->G	-0.49 +- 1.29	2.17 +- 1.09	-1.67 +- 2.35	-1.16 +- 2.00	-2.93 +- 0.12
H52:T->Q; H54:L->F; H56:I->H; H58:N->L; H97:V->R; L30:S->W; L94:S->G	0.54 +- 1.49	2.67 +- 1.30	0.56 +- 1.92	0.60 +- 1.95	0.03 +- 0.17
H52:T->A; H54:L->F; H56:I->D; H58:N->L; H96:T->G; L30:S->W; L94:S->G	2.06 +- 1.32	2.78 +- 0.96	-2.18 +- 2.70	1.30 +- 1.92	-1.90 +- 0.13
H54:L->Y; H58:N->L; H97:V->R; L27:N->H; L30:S->W; L94:S->G	1.13 +- 1.43	4.65 +- 1.49	1.34 +- 2.11	-0.70 +- 2.06	-0.48 +- 0.12
H31:S->A; H54:L->W; H58:N->L; H97:V->R; L30:S->W; L94:S->G	0.58 +- 1.33	2.96 +- 1.18	2.63 +- 1.73	-0.99 +- 1.82	-3.17 +- 0.39
H47:W->D; H52:T->L; H54:L->M; H58:N->L; H98:M->L; L27:N->E; L30:S->W	10.95 +- 1.97	11.20 +- 2.12	5.17 +- 2.64	9.60 +- 2.64	-23.49 +- 0.19
H52:T->W; H54:L->W; H58:N->L; L27:N->R; L30:S->W; L93:S->F; L94:S->G	0.59 +- 1.32	1.18 +- 1.25	0.78 +- 2.27	1.04 +- 3.13	-3.11 +- 0.24
H52:T->F; H54:L->W; H56:I->D; H58:N->L; H95:D->L; L30:S->W; L93:S->F; L94:S->G	-2.73 +- 1.45	-1.02 +- 1.43	1.92 +- 2.73	-2.49 +- 3.21	0.10 +- 0.14
H52:T->W; H54:L->F; H56:I->D; H58:N->L; H59:Y->A; H96:T->M; L30:S->W; L93:S->F; L94:S->G	3.29 +- 1.44	5.53 +- 1.32	-4.01 +- 2.79	-0.64 +- 2.26	-6.43 +- 0.15
H52:T->W; H53:I->W; H54:L->F; H56:I->E; H58:N->L; H95:D->A; H96:T->M; H97:V->R; L30:S->W; L94:S->G	-2.57 +- 2.16	-3.65 +- 2.02	-2.89 +- 2.92	2.92 +- 2.66	1.83 +- 0.22
H31:S->D; H52:T->W; H53:I->D; H54:L->W; H56:I->E; H58:N->L; H96:T->Y; H97:V->R; L30:S->W; L94:S->G	3.42 +- 1.54	2.47 +- 1.49	-1.75 +- 2.48	-0.85 +- 2.68	-0.95 +- 0.13
H31:S->G; H52:T->W; H54:L->W; H56:I->D; H58:N->L; H95:D->A; H96:T->M; L30:S->W; L93:S->F; L94:S->G	-1.37 +- 2.11	0.51 +- 2.06	-5.14 +- 3.22	1.06 +- 3.39	0.21 +- 0.21
H31:S->G; H52:T->W; H54:L->W; H56:I->D; H58:N->Y; H95:D->L; L30:S->W; L93:S->F; L94:S->G	-3.70 +- 1.68	-3.18 +- 1.93	1.36 +- 2.80	-4.74 +- 3.02	-1.90 +- 0.26
H52:T->A; H53:I->N; H54:L->W; H56:I->D; H57:A->S; H58:N->Y; H96:T->G; H97:V->W; L30:S->W; L94:S->G	0.58 +- 1.59	3.59 +- 1.76	-2.52 +- 2.50	-4.87 +- 3.11	-2.66 +- 0.14
H31:S->T; H32:Y->G; H47:W->D; H54:L->F; H58:N->L; H96:T->R; L27:N->S; L30:S->W; L94:S->G	11.54 +- 2.18	10.83 +- 2.19	9.33 +- 3.15	7.57 +- 3.35	-19.53 +- 0.14
H47:W->D; H54:L->R; H58:N->L; H96:T->M; L29:G->W; L30:S->Y; L94:S->G	9.35 +- 2.04	11.72 +- 2.13	7.40 +- 2.71	8.01 +- 2.67	-18.11 +- 0.13
H53:I->Y; H54:L->Y; H58:N->L; H95:D->L; H100:G->T; L30:S->W; L94:S->G	-4.73 +- 1.58	-0.73 +- 1.60	2.94 +- 2.62	3.02 +- 2.82	0.02 +- 0.15
H52:T->Y; H54:L->F; H58:N->L; H95:D->L; L30:S->V; L94:S->G; L96:Y->E	0.55 +- 1.39	4.06 +- 2.44	13.16 +- 2.61	5.30 +- 2.56	-6.61 +- 0.13
H52:T->M; H54:L->F; H58:N->Y; L27:N->R; L30:S->F; L94:S->G	-2.69 +- 1.27	-1.38 +- 1.02	2.59 +- 1.26	2.26 +- 1.51	-2.04 +- 0.13
