# Supplementary material for: Large-scale application of free energy perturbation calculations for antibody design
Source: Sci Rep. 2022 Jul 21;12:12489. doi: 10.1038/s41598-022-14443-z (PMC9302960; doi:10.1038/s41598-022-14443-z)
Supplement: Supplementary file 4 — Supplementary Information 4. [file 41598_2022_14443_MOESM4_ESM.csv]

Mutation	ddG (Stability)	ddG (Binding to SARS-Cov-1)	ddG (Binding to SARS-Cov-2)
H31:S->A	0.04 +- 0.09	-0.33 +- 0.16	0.06 +- 0.11
H31:S->R	-0.49 +- 0.23	0.53 +- 0.34	0.11 +- 0.40
H31:S->N	-0.52 +- 0.16	0.39 +- 0.42	0.68 +- 0.15
H31:S->D	0.21 +- 0.33	3.08 +- 0.37	-0.25 +- 0.37
H31:S->C	-0.43 +- 0.13	-0.21 +- 0.14	-0.19 +- 0.25
H31:S->Q	0.51 +- 0.34	-0.10 +- 0.23	-0.00 +- 0.23
H31:S->E	0.13 +- 0.22	1.74 +- 0.24	-0.57 +- 0.25
H31:S->G	0.47 +- 0.58	0.38 +- 0.63	0.44 +- 0.61
H31:S->H	-0.04 +- 0.22	0.61 +- 0.24	-0.20 +- 0.20
H31:S->I	0.22 +- 0.77	0.12 +- 0.88	-0.17 +- 0.74
H31:S->L	0.21 +- 0.69	-0.16 +- 0.73	0.84 +- 0.95
H31:S->K	-0.10 +- 0.31	-0.34 +- 0.27	0.70 +- 0.46
H31:S->M	0.11 +- 0.24	-0.80 +- 0.35	-0.05 +- 0.18
H31:S->F	-0.07 +- 0.28	0.27 +- 0.49	-0.53 +- 0.51
H31:S->T	0.15 +- 0.18	-0.69 +- 0.20	-0.16 +- 0.28
H31:S->W	-0.06 +- 0.63	1.65 +- 0.99	0.15 +- 0.57
H31:S->Y	-0.74 +- 0.73	-0.01 +- 0.68	-0.01 +- 0.72
H31:S->V	-0.19 +- 0.55	-0.39 +- 0.52	-0.46 +- 0.52
H32:Y->A	0.32 +- 1.28	2.01 +- 1.34	0.72 +- 1.31
H32:Y->R	1.01 +- 1.16	0.16 +- 1.28	-0.66 +- 1.29
H32:Y->N	0.29 +- 0.92	1.10 +- 0.96	0.68 +- 1.32
H32:Y->D	1.16 +- 0.50	3.43 +- 1.50	0.06 +- 1.72
H32:Y->C	-0.12 +- 0.59	1.25 +- 0.71	0.52 +- 0.69
H32:Y->Q	1.46 +- 0.50	-0.65 +- 0.67	-0.61 +- 1.40
H32:Y->E	-0.88 +- 0.53	3.45 +- 1.81	3.78 +- 0.51
H32:Y->G	0.76 +- 0.72	2.04 +- 0.75	1.23 +- 0.57
H32:Y->H	2.52 +- 0.76	0.82 +- 0.75	-0.88 +- 1.86
H32:Y->I	0.16 +- 0.56	3.79 +- 0.59	1.99 +- 0.62
H32:Y->L	0.25 +- 1.76	1.48 +- 1.80	3.06 +- 1.85
H32:Y->K	2.99 +- 0.39	-0.54 +- 0.52	0.27 +- 1.08
H32:Y->M	-1.25 +- 1.17	3.62 +- 1.14	1.17 +- 1.46
H32:Y->F	0.55 +- 0.73	0.13 +- 0.62	0.60 +- 0.68
H32:Y->S	1.88 +- 0.74	0.57 +- 0.98	0.12 +- 0.98
H32:Y->T	0.87 +- 0.31	2.40 +- 0.31	0.62 +- 0.75
H32:Y->W	0.07 +- 1.10	2.02 +- 1.18	1.71 +- 1.40
H32:Y->V	0.19 +- 0.49	1.63 +- 1.22	1.61 +- 0.53
H33:T->A	-0.40 +- 0.55	3.48 +- 1.79	2.66 +- 0.65
H33:T->R	-2.12 +- 0.47	11.84 +- 1.38	2.63 +- 1.44
H33:T->N	-0.17 +- 0.30	3.02 +- 1.70	0.35 +- 1.34
H33:T->D	1.29 +- 0.17	3.87 +- 2.56	2.32 +- 1.31
H33:T->C	-0.08 +- 0.14	3.44 +- 0.16	1.18 +- 1.54
H33:T->Q	0.47 +- 0.59	4.69 +- 2.12	2.07 +- 0.77
H33:T->E	2.21 +- 0.59	11.14 +- 1.82	3.21 +- 1.59
H33:T->G	-2.08 +- 0.87	6.46 +- 1.99	1.97 +- 1.90
H33:T->H	1.71 +- 0.42	5.89 +- 1.86	0.59 +- 0.76
H33:T->I	0.76 +- 0.68	6.00 +- 1.86	-0.06 +- 1.10
H33:T->L	1.06 +- 0.65	8.57 +- 1.21	0.77 +- 1.06
H33:T->K	-0.09 +- 0.18	8.68 +- 1.55	3.06 +- 1.18
H33:T->M	-0.65 +- 0.26	6.19 +- 1.80	2.04 +- 1.82
H33:T->F	1.25 +- 1.34	9.34 +- 1.87	1.15 +- 1.72
H33:T->S	-1.64 +- 0.44	1.79 +- 0.44	0.69 +- 0.47
H33:T->W	0.59 +- 0.95	5.98 +- 1.47	0.84 +- 1.88
H33:T->Y	-0.55 +- 1.33	8.36 +- 1.66	3.74 +- 1.96
H33:T->V	1.08 +- 0.64	6.18 +- 0.65	0.96 +- 1.39
H47:W->A	3.48 +- 1.52	7.66 +- 1.65	6.18 +- 1.59
H47:W->R	5.79 +- 0.66	0.94 +- 1.46	0.29 +- 0.62
H47:W->N	5.29 +- 1.19	2.80 +- 1.80	2.00 +- 1.25
H47:W->D	9.75 +- 1.70	1.17 +- 1.68	6.74 +- 1.97
H47:W->C	4.68 +- 0.80	3.67 +- 0.94	4.35 +- 0.85
H47:W->Q	7.76 +- 0.70	1.36 +- 0.94	0.47 +- 0.80
H47:W->E	11.09 +- 1.22	1.85 +- 1.79	6.39 +- 1.64
H47:W->G	5.33 +- 1.63	5.53 +- 1.26	5.11 +- 1.36
H47:W->H	1.60 +- 1.90	3.25 +- 1.96	3.13 +- 1.88
H47:W->I	4.24 +- 0.97	4.25 +- 1.42	2.46 +- 1.68
H47:W->L	7.22 +- 1.02	0.85 +- 1.82	-0.05 +- 1.38
H47:W->K	8.98 +- 0.72	1.80 +- 1.95	0.72 +- 0.62
H47:W->M	3.39 +- 1.00	3.33 +- 1.74	4.03 +- 1.08
H47:W->F	2.63 +- 0.72	1.31 +- 0.70	0.36 +- 1.00
H47:W->S	3.94 +- 0.81	5.55 +- 1.54	4.24 +- 1.47
H47:W->T	7.97 +- 1.45	0.16 +- 1.77	-0.19 +- 1.66
H47:W->Y	1.44 +- 1.56	0.47 +- 1.66	-1.06 +- 1.62
H47:W->V	4.48 +- 1.02	3.99 +- 1.61	2.86 +- 1.28
H50:G->A	-1.75 +- 0.38	1.79 +- 1.00	0.59 +- 0.38
H50:G->R	-2.42 +- 0.58	8.46 +- 0.62	2.85 +- 1.76
H50:G->N	-1.50 +- 0.16	1.49 +- 0.47	-0.79 +- 0.83
H50:G->D	1.75 +- 0.19	10.51 +- 1.68	3.03 +- 1.28
H50:G->C	-2.02 +- 0.19	3.69 +- 0.75	0.16 +- 1.13
H50:G->Q	-1.17 +- 0.59	5.61 +- 0.66	2.32 +- 1.46
H50:G->E	-0.52 +- 0.28	7.08 +- 1.17	3.35 +- 1.18
H50:G->H	-1.29 +- 0.23	4.86 +- 1.14	2.12 +- 1.96
H50:G->I	-1.74 +- 0.40	8.18 +- 1.95	3.15 +- 1.97
H50:G->L	-1.56 +- 0.41	6.63 +- 1.36	1.30 +- 1.91
H50:G->K	-2.86 +- 0.60	5.76 +- 1.28	1.27 +- 1.33
H50:G->M	-3.59 +- 0.32	6.28 +- 1.32	4.28 +- 1.90
H50:G->F	-0.68 +- 0.62	5.69 +- 1.61	4.52 +- 1.51
H50:G->S	-2.00 +- 0.34	1.37 +- 0.85	1.10 +- 0.50
H50:G->T	-1.56 +- 0.29	4.26 +- 0.34	-0.10 +- 1.26
H50:G->W	-0.43 +- 1.08	5.71 +- 1.09	6.00 +- 1.65
H50:G->Y	1.28 +- 0.87	3.30 +- 1.05	1.83 +- 1.49
H50:G->V	-1.55 +- 0.24	6.57 +- 0.49	0.85 +- 1.56
H51:I->A	1.27 +- 0.46	1.20 +- 1.33	1.83 +- 0.47
H51:I->R	2.04 +- 0.28	2.49 +- 0.35	1.74 +- 0.24
H51:I->N	2.06 +- 0.92	1.75 +- 1.07	-0.02 +- 1.04
H51:I->D	6.29 +- 1.36	3.55 +- 1.61	-0.70 +- 1.53
H51:I->C	0.73 +- 0.34	1.66 +- 0.37	0.91 +- 0.37
H51:I->Q	0.87 +- 0.22	1.65 +- 0.49	1.27 +- 0.27
H51:I->E	7.23 +- 0.50	0.56 +- 1.10	-0.47 +- 1.15
H51:I->G	2.55 +- 1.12	-0.02 +- 1.73	2.09 +- 1.13
H51:I->H	-0.25 +- 0.29	2.48 +- 0.42	0.11 +- 0.51
H51:I->L	-0.25 +- 0.87	2.90 +- 0.92	0.09 +- 0.94
H51:I->K	2.73 +- 0.53	2.59 +- 0.81	2.18 +- 0.61
H51:I->M	0.29 +- 1.19	0.15 +- 1.23	-0.53 +- 1.28
H51:I->F	-1.01 +- 0.46	2.83 +- 1.11	-0.21 +- 0.71
H51:I->S	1.54 +- 0.48	1.03 +- 0.31	0.16 +- 1.10
H51:I->T	-0.14 +- 0.20	0.31 +- 0.80	0.46 +- 0.32
H51:I->W	-0.18 +- 0.81	1.33 +- 1.10	0.71 +- 0.84
H51:I->Y	-1.93 +- 0.79	1.67 +- 0.78	-1.69 +- 1.04
H51:I->V	0.61 +- 0.21	0.53 +- 0.17	0.15 +- 0.28
H52:T->A	0.62 +- 0.50	3.05 +- 0.50	-0.48 +- 1.37
H52:T->R	-0.01 +- 0.28	4.66 +- 1.77	1.51 +- 1.21
H52:T->N	-0.98 +- 0.42	2.17 +- 1.40	-0.15 +- 0.49
H52:T->D	0.03 +- 0.95	2.99 +- 1.77	1.06 +- 1.09
H52:T->C	-0.44 +- 0.49	0.60 +- 0.90	-0.34 +- 0.49
H52:T->Q	-0.54 +- 0.70	2.07 +- 0.92	-1.72 +- 0.79
H52:T->E	-0.01 +- 0.27	7.88 +- 1.96	0.87 +- 0.76
H52:T->G	0.26 +- 0.54	2.32 +- 1.96	-0.75 +- 0.66
H52:T->H	-0.91 +- 0.29	1.50 +- 1.21	-0.35 +- 0.65
H52:T->I	-0.52 +- 0.76	2.16 +- 1.39	0.05 +- 1.25
H52:T->L	0.45 +- 0.25	-0.98 +- 1.84	-2.74 +- 0.30
H52:T->K	0.44 +- 0.63	5.94 +- 1.83	2.78 +- 1.79
H52:T->M	-0.98 +- 0.30	0.17 +- 1.49	-0.67 +- 0.37
H52:T->F	-0.66 +- 0.31	0.18 +- 1.69	0.95 +- 0.62
H52:T->S	0.06 +- 0.34	2.84 +- 0.96	0.28 +- 0.43
H52:T->W	0.12 +- 0.45	3.96 +- 1.04	-0.64 +- 1.46
H52:T->Y	-0.83 +- 0.37	1.48 +- 1.61	1.00 +- 0.58
H52:T->V	-0.03 +- 0.83	2.77 +- 0.90	-1.15 +- 1.02
H53:I->A	-0.24 +- 0.08	2.37 +- 0.10	0.25 +- 0.37
H53:I->R	-0.71 +- 0.22	1.57 +- 0.29	-0.12 +- 0.27
H53:I->N	-0.25 +- 0.53	3.71 +- 0.44	-1.02 +- 0.69
H53:I->D	0.80 +- 0.35	2.99 +- 0.78	-0.10 +- 0.37
H53:I->C	-0.13 +- 0.26	1.13 +- 0.12	0.23 +- 0.14
H53:I->Q	-0.17 +- 0.36	2.43 +- 0.21	-0.75 +- 0.24
H53:I->E	0.24 +- 0.21	2.10 +- 0.19	0.19 +- 0.20
H53:I->G	0.43 +- 0.44	4.05 +- 0.27	-0.04 +- 0.67
H53:I->H	-0.14 +- 0.20	2.91 +- 0.21	-1.15 +- 0.49
H53:I->L	-0.46 +- 0.54	1.75 +- 0.62	0.00 +- 0.54
H53:I->K	-0.15 +- 0.23	1.73 +- 0.45	0.72 +- 0.80
H53:I->M	-0.66 +- 0.20	1.96 +- 0.16	0.18 +- 0.25
H53:I->F	-0.77 +- 0.25	1.46 +- 0.83	0.86 +- 0.39
H53:I->S	-0.46 +- 0.60	2.94 +- 0.28	0.08 +- 0.31
H53:I->T	0.10 +- 0.18	2.30 +- 0.17	0.26 +- 0.30
H53:I->W	-0.02 +- 0.58	1.97 +- 0.75	0.50 +- 0.53
H53:I->Y	-0.22 +- 0.29	0.55 +- 0.36	-0.71 +- 0.39
H53:I->V	0.23 +- 0.16	0.07 +- 0.14	-0.24 +- 0.32
H54:L->A	0.71 +- 0.24	2.44 +- 0.23	0.41 +- 0.20
H54:L->R	0.96 +- 0.37	1.29 +- 0.32	0.53 +- 0.32
H54:L->N	0.59 +- 0.22	1.18 +- 0.29	0.51 +- 0.22
H54:L->D	0.77 +- 0.17	4.39 +- 0.37	1.03 +- 0.23
H54:L->C	0.30 +- 0.25	1.43 +- 0.26	0.44 +- 0.28
H54:L->Q	0.75 +- 0.23	0.59 +- 0.23	-0.11 +- 0.76
H54:L->E	-0.06 +- 0.22	2.68 +- 0.53	0.25 +- 0.58
H54:L->G	0.66 +- 0.90	3.61 +- 0.90	0.59 +- 1.23
H54:L->H	0.30 +- 0.81	0.38 +- 0.56	0.64 +- 0.91
H54:L->I	0.64 +- 0.48	-0.01 +- 0.48	-0.23 +- 0.91
H54:L->K	1.20 +- 0.18	3.33 +- 0.28	2.26 +- 0.18
H54:L->M	0.19 +- 0.21	0.43 +- 0.22	-0.70 +- 0.66
H54:L->F	0.13 +- 0.27	0.51 +- 0.25	0.22 +- 0.26
H54:L->S	-0.21 +- 0.55	2.14 +- 0.56	-0.03 +- 0.50
H54:L->T	-0.90 +- 0.44	2.04 +- 0.66	1.04 +- 0.73
H54:L->W	0.22 +- 0.42	2.10 +- 0.37	0.44 +- 0.36
H54:L->Y	0.57 +- 0.59	0.07 +- 0.66	-0.45 +- 1.22
H54:L->V	0.14 +- 0.24	0.98 +- 0.16	-0.44 +- 0.29
H56:I->A	0.85 +- 0.29	0.17 +- 0.30	-0.27 +- 0.38
H56:I->R	0.18 +- 0.33	-0.19 +- 0.61	0.50 +- 0.68
H56:I->N	0.78 +- 0.30	-0.11 +- 0.23	-0.19 +- 0.31
H56:I->D	2.23 +- 0.24	0.62 +- 0.25	-2.49 +- 1.50
H56:I->C	1.07 +- 0.09	-0.41 +- 0.13	-0.58 +- 0.37
H56:I->Q	0.71 +- 0.30	-0.31 +- 0.16	-0.75 +- 0.21
H56:I->E	1.09 +- 0.24	0.51 +- 0.18	-1.46 +- 0.72
H56:I->G	1.33 +- 0.30	1.11 +- 0.42	0.46 +- 0.30
H56:I->H	0.63 +- 0.25	0.52 +- 0.31	-0.06 +- 0.38
H56:I->L	0.59 +- 0.28	0.48 +- 0.29	-0.48 +- 0.19
H56:I->K	0.24 +- 0.23	1.09 +- 0.17	0.83 +- 0.16
H56:I->M	0.51 +- 0.11	-0.20 +- 0.31	-0.83 +- 0.20
H56:I->F	0.28 +- 0.23	0.26 +- 0.16	-0.47 +- 0.22
H56:I->S	0.89 +- 0.19	0.36 +- 0.11	-0.15 +- 0.13
H56:I->T	0.71 +- 0.18	0.29 +- 0.15	0.53 +- 0.17
H56:I->W	0.23 +- 0.32	0.88 +- 0.43	0.11 +- 0.50
H56:I->Y	0.20 +- 0.23	0.06 +- 0.26	0.38 +- 0.35
H56:I->V	0.07 +- 0.09	0.06 +- 0.08	-0.14 +- 0.10
H57:A->R	-0.71 +- 0.42	-0.46 +- 0.41	1.29 +- 0.59
H57:A->N	1.95 +- 0.14	-0.66 +- 0.13	-0.05 +- 0.68
H57:A->D	0.88 +- 0.69	0.55 +- 0.63	-0.21 +- 0.68
H57:A->C	-0.35 +- 0.15	0.80 +- 0.16	1.16 +- 0.25
H57:A->Q	0.99 +- 0.56	-0.75 +- 0.47	-0.22 +- 0.47
H57:A->E	1.49 +- 0.17	0.81 +- 0.18	0.80 +- 0.30
H57:A->G	1.52 +- 0.17	-0.35 +- 0.11	-0.18 +- 0.09
H57:A->H	1.72 +- 0.23	-0.58 +- 0.12	0.83 +- 0.23
H57:A->I	0.95 +- 0.31	1.79 +- 0.27	1.95 +- 0.35
H57:A->L	1.41 +- 0.16	1.94 +- 0.30	2.08 +- 0.38
H57:A->K	0.49 +- 0.23	0.34 +- 0.35	0.10 +- 0.49
H57:A->M	0.62 +- 0.15	0.04 +- 0.19	1.01 +- 0.53
H57:A->F	0.73 +- 0.22	-0.14 +- 0.33	1.90 +- 0.96
H57:A->S	0.71 +- 0.18	-0.44 +- 0.10	0.13 +- 0.12
H57:A->T	0.05 +- 0.15	0.54 +- 0.15	0.39 +- 0.22
H57:A->W	1.17 +- 0.41	-0.02 +- 0.65	1.15 +- 0.93
H57:A->Y	1.18 +- 0.25	0.07 +- 0.44	-0.01 +- 1.34
H57:A->V	-1.26 +- 0.30	1.64 +- 0.30	1.86 +- 0.31
H58:N->A	0.55 +- 0.34	0.44 +- 0.41	0.29 +- 0.29
H58:N->R	-1.35 +- 0.20	0.31 +- 0.39	-0.85 +- 1.12
H58:N->D	1.54 +- 0.53	3.28 +- 1.88	1.32 +- 1.47
H58:N->C	0.49 +- 0.36	-1.00 +- 0.66	-0.08 +- 0.39
H58:N->Q	-0.41 +- 0.37	0.82 +- 0.48	0.68 +- 0.42
H58:N->E	1.17 +- 0.19	3.47 +- 0.66	1.28 +- 1.28
H58:N->G	0.82 +- 0.18	0.50 +- 0.18	0.50 +- 0.46
H58:N->H	-0.75 +- 0.32	-0.22 +- 0.44	0.14 +- 0.37
H58:N->I	-0.46 +- 0.31	3.38 +- 0.78	0.65 +- 0.32
H58:N->L	0.70 +- 0.61	2.04 +- 1.62	2.02 +- 1.50
H58:N->K	-0.49 +- 0.35	2.14 +- 0.67	0.83 +- 0.47
H58:N->M	-1.09 +- 0.30	2.95 +- 0.63	2.12 +- 0.33
H58:N->F	-1.29 +- 0.36	4.57 +- 0.44	3.91 +- 0.56
H58:N->S	0.24 +- 0.11	-1.32 +- 0.15	-0.65 +- 0.20
H58:N->T	-0.38 +- 0.20	-0.18 +- 1.19	0.17 +- 0.38
H58:N->W	0.30 +- 0.69	0.68 +- 0.75	-1.09 +- 1.14
H58:N->Y	-1.52 +- 0.82	3.61 +- 0.93	2.61 +- 0.74
H58:N->V	-0.89 +- 0.38	1.26 +- 1.45	0.76 +- 0.42
H59:Y->A	2.43 +- 0.62	-0.72 +- 1.12	0.10 +- 0.61
H59:Y->R	3.22 +- 0.32	-1.45 +- 0.33	0.52 +- 0.37
H59:Y->N	4.12 +- 0.46	-1.07 +- 0.53	-0.17 +- 0.62
H59:Y->D	4.36 +- 0.33	-0.56 +- 0.34	-0.74 +- 0.42
H59:Y->C	2.83 +- 0.26	-0.78 +- 0.37	-0.16 +- 0.78
H59:Y->Q	2.93 +- 1.02	-0.83 +- 1.10	-0.27 +- 1.00
H59:Y->E	3.60 +- 1.36	0.03 +- 1.55	1.25 +- 1.19
H59:Y->G	5.07 +- 0.94	-1.21 +- 0.65	-0.72 +- 0.76
H59:Y->H	3.25 +- 0.77	-0.51 +- 0.76	1.04 +- 0.88
H59:Y->I	0.94 +- 0.42	-0.74 +- 0.50	0.19 +- 0.75
H59:Y->L	2.87 +- 0.77	-0.54 +- 1.18	-0.55 +- 0.80
H59:Y->K	3.89 +- 0.28	-1.07 +- 0.28	0.23 +- 0.38
H59:Y->M	1.77 +- 0.47	0.13 +- 0.60	-0.40 +- 0.62
H59:Y->F	2.39 +- 0.58	-0.14 +- 0.85	-0.50 +- 0.60
H59:Y->S	3.65 +- 0.28	-1.08 +- 0.61	0.07 +- 0.40
H59:Y->T	2.15 +- 0.33	-0.90 +- 0.66	-1.30 +- 0.38
H59:Y->W	2.56 +- 0.69	-1.58 +- 0.96	-0.15 +- 1.52
H59:Y->V	0.65 +- 0.41	-0.66 +- 0.46	-0.01 +- 0.69
H60:A->R	2.61 +- 0.20	-0.86 +- 0.27	-1.44 +- 0.25
H60:A->N	-1.47 +- 0.11	0.57 +- 0.24	0.12 +- 0.17
H60:A->D	2.92 +- 0.19	0.04 +- 0.19	0.11 +- 0.19
H60:A->C	-0.22 +- 0.22	0.23 +- 0.22	0.24 +- 0.24
H60:A->Q	0.80 +- 0.41	-0.13 +- 0.59	-0.07 +- 0.53
H60:A->E	2.36 +- 0.84	0.44 +- 0.85	0.44 +- 0.85
H60:A->G	0.38 +- 0.18	-0.61 +- 0.18	-0.67 +- 0.20
H60:A->H	-1.06 +- 0.27	-0.23 +- 0.31	0.17 +- 0.28
H60:A->I	5.77 +- 0.16	-0.58 +- 0.18	-1.53 +- 0.23
H60:A->L	4.97 +- 0.20	-0.84 +- 0.38	-0.59 +- 0.21
H60:A->K	1.72 +- 0.38	0.34 +- 0.39	0.62 +- 0.41
H60:A->M	2.06 +- 0.20	0.11 +- 0.26	0.15 +- 0.25
H60:A->F	3.02 +- 0.50	-0.23 +- 0.56	-0.43 +- 0.61
H60:A->S	-0.44 +- 0.19	0.08 +- 0.05	0.08 +- 0.27
H60:A->T	2.43 +- 0.18	0.27 +- 0.18	0.09 +- 0.26
H60:A->W	5.55 +- 0.54	-1.43 +- 0.71	-1.50 +- 0.66
H60:A->Y	2.90 +- 0.43	0.15 +- 0.98	-0.23 +- 0.65
H60:A->V	3.58 +- 0.40	0.02 +- 0.43	-0.30 +- 0.42
H95:D->A	-2.78 +- 1.52	-0.34 +- 1.52	-1.69 +- 1.59
H95:D->N	-5.19 +- 1.46	1.43 +- 1.49	0.14 +- 1.51
H95:D->C	-4.39 +- 0.62	1.45 +- 0.47	-2.62 +- 0.71
H95:D->Q	-4.93 +- 0.76	1.34 +- 1.76	-0.32 +- 1.20
H95:D->E	-1.07 +- 0.91	-0.32 +- 1.18	-1.33 +- 0.85
H95:D->G	-3.99 +- 0.38	1.93 +- 1.83	0.99 +- 1.48
H95:D->H	-4.07 +- 0.28	4.68 +- 1.71	2.22 +- 0.75
H95:D->I	-5.76 +- 0.59	4.79 +- 1.49	0.55 +- 0.62
H95:D->L	-4.32 +- 0.72	1.79 +- 1.98	2.27 +- 1.35
H95:D->M	-4.36 +- 0.76	1.73 +- 1.89	0.24 +- 0.85
H95:D->F	-3.94 +- 0.30	3.29 +- 0.36	-1.41 +- 1.96
H95:D->S	-3.53 +- 0.25	0.28 +- 1.79	0.97 +- 0.38
H95:D->T	-4.25 +- 0.39	2.19 +- 0.94	-0.92 +- 1.73
H95:D->W	-4.40 +- 0.65	6.34 +- 1.14	0.60 +- 1.49
H95:D->Y	-4.77 +- 0.30	4.65 +- 1.06	0.61 +- 0.89
H95:D->V	-4.94 +- 0.22	1.85 +- 1.36	-0.28 +- 1.73
H96:T->A	-0.22 +- 0.16	-1.00 +- 0.56	-0.84 +- 0.25
H96:T->R	0.40 +- 0.38	0.42 +- 1.42	-0.86 +- 1.65
H96:T->N	-2.49 +- 0.41	-0.06 +- 0.43	-0.16 +- 0.38
H96:T->D	1.79 +- 0.42	-0.86 +- 0.59	-0.12 +- 1.28
H96:T->C	-0.51 +- 0.45	-0.06 +- 0.45	-0.47 +- 0.46
H96:T->Q	-0.41 +- 0.41	-1.75 +- 0.43	-0.75 +- 0.55
H96:T->E	0.71 +- 0.45	-0.45 +- 0.66	-2.57 +- 0.41
H96:T->G	-0.66 +- 0.53	-0.73 +- 0.56	-1.60 +- 0.55
H96:T->H	-1.88 +- 0.48	-1.28 +- 0.58	-2.15 +- 0.49
H96:T->I	2.03 +- 0.39	-1.50 +- 0.37	-1.37 +- 0.37
H96:T->L	0.21 +- 0.25	-2.29 +- 0.83	-2.25 +- 0.67
H96:T->K	1.87 +- 0.47	-0.23 +- 0.48	-1.53 +- 0.44
H96:T->M	-1.43 +- 0.32	-1.41 +- 0.36	-1.95 +- 0.35
H96:T->F	-1.14 +- 0.53	-0.50 +- 0.60	-0.48 +- 0.70
H96:T->S	-0.10 +- 0.66	-0.72 +- 0.65	-1.97 +- 0.70
H96:T->W	0.32 +- 0.68	-1.80 +- 0.79	-0.60 +- 1.37
H96:T->Y	0.66 +- 0.34	-2.02 +- 0.75	-1.86 +- 0.51
H96:T->V	1.36 +- 0.28	-1.62 +- 0.24	-0.35 +- 0.29
H97:V->A	-0.08 +- 0.04	0.77 +- 0.13	0.16 +- 0.06
H97:V->R	0.58 +- 0.72	2.38 +- 0.35	-0.04 +- 0.27
H97:V->N	0.39 +- 0.38	1.10 +- 0.15	0.09 +- 0.13
H97:V->D	0.06 +- 0.29	1.89 +- 0.47	0.73 +- 0.12
H97:V->C	0.09 +- 0.11	0.30 +- 0.13	0.05 +- 0.14
H97:V->Q	0.37 +- 0.20	0.17 +- 0.35	-0.11 +- 0.25
H97:V->E	-0.45 +- 0.24	1.64 +- 0.27	0.92 +- 0.32
H97:V->G	0.56 +- 0.42	0.91 +- 0.74	1.65 +- 0.39
H97:V->H	-0.28 +- 0.15	0.61 +- 0.32	-1.30 +- 0.37
H97:V->I	-0.07 +- 0.15	1.40 +- 0.36	0.58 +- 0.26
H97:V->L	0.14 +- 0.30	1.21 +- 0.28	0.98 +- 0.55
H97:V->K	-0.04 +- 0.25	2.28 +- 0.46	0.81 +- 0.25
H97:V->M	0.01 +- 0.10	0.25 +- 0.14	-0.18 +- 0.16
H97:V->F	0.26 +- 0.21	0.22 +- 0.40	0.05 +- 0.21
H97:V->S	0.18 +- 0.26	1.04 +- 0.29	-0.24 +- 0.18
H97:V->T	-0.38 +- 0.10	1.09 +- 0.32	0.53 +- 0.11
H97:V->W	0.19 +- 0.29	-0.05 +- 1.04	-0.28 +- 0.33
H97:V->Y	0.22 +- 0.17	0.14 +- 0.31	-0.50 +- 0.47
H98:M->A	0.28 +- 0.27	-0.85 +- 0.48	-0.93 +- 0.29
H98:M->R	-1.07 +- 1.21	1.14 +- 1.24	0.73 +- 1.24
H98:M->N	0.65 +- 0.29	0.07 +- 0.30	0.00 +- 0.29
H98:M->D	0.64 +- 0.59	-0.96 +- 0.63	-0.32 +- 0.64
H98:M->C	0.29 +- 0.29	-0.47 +- 0.73	-0.90 +- 0.50
H98:M->Q	0.20 +- 0.29	-0.50 +- 0.34	0.14 +- 0.32
H98:M->E	0.88 +- 0.26	-2.91 +- 0.27	-1.77 +- 0.48
H98:M->G	0.68 +- 0.18	-1.33 +- 0.48	-0.90 +- 1.00
H98:M->H	-0.84 +- 0.23	0.81 +- 0.46	0.79 +- 0.25
H98:M->I	0.31 +- 0.15	1.11 +- 0.17	0.68 +- 0.16
H98:M->L	-0.12 +- 0.27	-0.17 +- 0.64	0.11 +- 0.15
H98:M->K	0.18 +- 0.16	0.75 +- 0.18	-0.08 +- 0.15
H98:M->F	-0.52 +- 0.25	-0.40 +- 0.37	-0.20 +- 0.28
H98:M->S	0.61 +- 0.45	-0.70 +- 0.24	-0.97 +- 0.22
H98:M->T	0.35 +- 0.35	-0.98 +- 0.40	-1.06 +- 0.41
H98:M->W	-0.98 +- 0.43	-1.08 +- 0.49	-0.42 +- 0.55
H98:M->Y	-0.82 +- 0.45	-1.04 +- 0.58	-0.46 +- 0.54
H98:M->V	0.14 +- 0.15	-0.34 +- 0.23	-0.73 +- 0.20
H100:G->A	-1.59 +- 0.07	0.49 +- 0.14	-0.17 +- 0.13
H100:G->R	-2.12 +- 1.66	7.96 +- 1.89	4.15 +- 1.68
H100:G->N	-1.14 +- 0.49	4.31 +- 0.33	0.58 +- 1.01
H100:G->D	5.31 +- 1.35	7.96 +- 1.37	2.39 +- 1.74
H100:G->C	-2.65 +- 0.41	0.35 +- 0.41	0.05 +- 0.39
H100:G->Q	0.13 +- 0.38	2.85 +- 0.36	0.46 +- 0.99
H100:G->E	4.29 +- 1.49	5.97 +- 2.14	1.94 +- 1.88
H100:G->H	-0.25 +- 0.57	4.38 +- 0.61	2.54 +- 0.68
H100:G->I	-0.33 +- 1.42	4.03 +- 1.32	2.52 +- 1.46
H100:G->L	0.32 +- 1.18	3.70 +- 1.52	0.78 +- 1.25
H100:G->K	-0.89 +- 1.30	7.54 +- 1.77	3.02 +- 1.70
H100:G->M	-2.71 +- 0.66	4.15 +- 0.63	0.47 +- 0.77
H100:G->F	-1.39 +- 1.27	3.27 +- 1.53	2.16 +- 1.13
H100:G->S	-1.05 +- 0.51	0.94 +- 0.24	0.79 +- 0.29
H100:G->T	-0.51 +- 0.68	0.77 +- 0.68	-0.35 +- 0.80
H100:G->W	-1.57 +- 1.34	7.57 +- 1.81	2.93 +- 1.50
H100:G->Y	-3.59 +- 1.65	6.79 +- 1.80	1.87 +- 1.82
H100:G->V	-2.96 +- 1.41	4.94 +- 1.40	2.58 +- 1.34
L27:N->A	0.76 +- 0.13	0.11 +- 0.13	-0.44 +- 0.23
L27:N->R	0.44 +- 0.36	-0.36 +- 0.27	0.22 +- 0.22
L27:N->D	-0.07 +- 0.42	0.47 +- 0.73	0.02 +- 0.42
L27:N->C	0.45 +- 0.22	-0.18 +- 0.25	-0.25 +- 0.23
L27:N->Q	0.26 +- 0.25	-0.19 +- 0.33	-0.29 +- 0.35
L27:N->E	-0.46 +- 0.29	0.10 +- 0.38	0.40 +- 0.27
L27:N->G	0.28 +- 0.64	0.04 +- 0.33	-0.04 +- 0.33
L27:N->H	0.24 +- 0.32	-0.20 +- 0.30	-0.34 +- 0.31
L27:N->I	0.77 +- 0.24	0.40 +- 0.24	-0.21 +- 0.22
L27:N->L	-0.19 +- 0.22	0.58 +- 0.24	0.13 +- 0.31
L27:N->K	1.01 +- 0.41	-0.18 +- 0.42	-0.28 +- 0.48
L27:N->M	0.45 +- 0.31	-0.03 +- 0.32	-0.49 +- 0.31
L27:N->F	0.91 +- 0.32	-0.65 +- 0.35	-0.59 +- 0.37
L27:N->S	0.60 +- 0.22	0.04 +- 0.17	-0.02 +- 0.25
L27:N->T	0.86 +- 0.15	-0.48 +- 0.16	-0.19 +- 0.25
L27:N->W	0.68 +- 0.45	-0.03 +- 0.43	0.02 +- 0.41
L27:N->Y	0.84 +- 0.33	0.19 +- 0.42	0.03 +- 0.32
L27:N->V	0.38 +- 0.08	0.26 +- 0.17	0.27 +- 0.08
L29:G->A	0.28 +- 0.19	0.17 +- 0.11	0.21 +- 0.19
L29:G->R	0.50 +- 0.29	1.18 +- 0.27	-0.48 +- 0.76
L29:G->N	-0.41 +- 0.37	-0.41 +- 0.24	-0.13 +- 0.23
L29:G->D	-0.56 +- 0.99	-0.39 +- 1.07	0.54 +- 1.00
L29:G->C	-1.16 +- 0.09	0.25 +- 0.22	-0.02 +- 0.11
L29:G->Q	-0.33 +- 0.30	-0.17 +- 0.30	-0.29 +- 0.33
L29:G->E	-1.21 +- 0.20	-0.77 +- 0.25	-0.41 +- 0.22
L29:G->H	-1.58 +- 0.38	0.06 +- 0.62	-0.52 +- 0.39
L29:G->I	-1.10 +- 0.44	-0.08 +- 0.54	-0.62 +- 0.48
L29:G->L	-0.46 +- 0.33	0.82 +- 0.48	1.13 +- 0.64
L29:G->K	1.03 +- 0.66	-0.44 +- 0.28	-0.97 +- 0.17
L29:G->M	-0.89 +- 0.50	0.15 +- 0.25	0.12 +- 0.26
L29:G->F	-0.53 +- 0.69	0.00 +- 0.57	0.88 +- 1.46
L29:G->S	0.00 +- 0.44	0.06 +- 0.14	-0.09 +- 0.19
L29:G->T	-1.29 +- 0.29	0.31 +- 0.10	0.21 +- 0.23
L29:G->W	-0.02 +- 0.32	-0.96 +- 0.40	-0.48 +- 0.64
L29:G->Y	-0.61 +- 0.63	0.22 +- 0.64	0.03 +- 0.83
L29:G->V	-0.49 +- 0.15	0.29 +- 0.25	0.09 +- 0.13
L30:S->A	0.31 +- 0.05	0.13 +- 0.05	0.05 +- 0.07
L30:S->R	0.38 +- 0.27	-0.11 +- 0.34	-0.64 +- 0.84
L30:S->N	0.42 +- 0.16	-0.26 +- 0.23	-0.20 +- 0.34
L30:S->D	1.32 +- 0.17	-0.40 +- 0.32	-0.28 +- 0.15
L30:S->C	0.46 +- 0.12	0.08 +- 0.20	0.13 +- 0.14
L30:S->Q	0.58 +- 0.20	-0.53 +- 0.32	-0.42 +- 0.29
L30:S->E	0.91 +- 0.39	-0.18 +- 0.20	0.15 +- 0.19
L30:S->G	0.64 +- 0.13	0.13 +- 0.09	0.49 +- 0.11
L30:S->H	1.12 +- 0.24	-0.54 +- 0.15	-0.21 +- 0.22
L30:S->I	1.60 +- 0.21	-0.11 +- 0.41	-0.23 +- 0.24
L30:S->L	0.11 +- 0.19	-0.17 +- 0.25	0.03 +- 0.20
L30:S->K	0.37 +- 0.15	0.89 +- 0.19	1.04 +- 0.17
L30:S->M	0.73 +- 0.18	-0.21 +- 0.24	-0.52 +- 0.21
L30:S->F	0.62 +- 0.58	-0.26 +- 0.62	-0.60 +- 0.68
L30:S->T	0.05 +- 0.14	-0.00 +- 0.17	-0.42 +- 0.18
L30:S->W	0.44 +- 0.62	-0.33 +- 0.53	-0.66 +- 0.48
L30:S->Y	0.79 +- 0.52	-0.41 +- 0.48	-0.25 +- 0.52
L30:S->V	1.14 +- 0.21	0.06 +- 0.14	0.32 +- 0.11
L92:D->A	2.21 +- 0.74	1.29 +- 0.46	1.82 +- 0.31
L92:D->N	2.39 +- 0.44	0.63 +- 0.55	2.04 +- 0.48
L92:D->C	1.66 +- 0.55	-0.22 +- 0.48	1.68 +- 0.42
L92:D->Q	1.54 +- 1.04	0.74 +- 1.13	1.13 +- 0.50
L92:D->E	-0.58 +- 0.63	-0.46 +- 0.63	-0.64 +- 0.75
L92:D->G	2.30 +- 1.16	1.28 +- 1.02	1.14 +- 0.94
L92:D->H	0.91 +- 0.31	0.02 +- 1.54	0.89 +- 0.27
L92:D->I	0.97 +- 1.08	0.48 +- 0.65	0.36 +- 0.80
L92:D->L	1.35 +- 1.19	1.18 +- 1.10	0.79 +- 1.19
L92:D->M	1.54 +- 0.93	0.99 +- 0.38	2.16 +- 0.20
L92:D->F	2.91 +- 1.47	-0.56 +- 1.74	1.77 +- 1.40
L92:D->S	1.31 +- 0.27	0.59 +- 0.32	1.09 +- 0.56
L92:D->T	1.34 +- 0.70	0.51 +- 0.35	0.96 +- 0.26
L92:D->W	3.52 +- 0.32	0.56 +- 1.17	1.81 +- 0.30
L92:D->Y	2.10 +- 1.26	1.38 +- 0.64	1.38 +- 0.68
L92:D->V	2.64 +- 0.15	-0.13 +- 0.47	0.13 +- 0.41
L93:S->A	-0.08 +- 0.10	0.61 +- 0.13	-0.18 +- 0.10
L93:S->R	0.51 +- 0.17	2.47 +- 1.24	3.80 +- 0.97
L93:S->N	0.28 +- 0.19	-0.24 +- 0.18	-1.00 +- 0.19
L93:S->D	0.10 +- 0.14	0.36 +- 0.17	0.06 +- 0.19
L93:S->C	-0.00 +- 0.20	-0.64 +- 0.50	-1.50 +- 0.12
L93:S->Q	-0.04 +- 0.25	-1.89 +- 0.28	-1.17 +- 1.10
L93:S->E	-0.76 +- 0.80	-0.81 +- 0.83	1.50 +- 0.88
L93:S->G	0.35 +- 0.08	1.52 +- 0.19	0.53 +- 0.40
L93:S->H	0.15 +- 0.14	-0.78 +- 0.51	0.17 +- 0.50
L93:S->I	-0.23 +- 0.17	-1.19 +- 0.75	-2.41 +- 0.23
L93:S->L	0.39 +- 0.24	-1.78 +- 0.65	-2.00 +- 0.20
L93:S->K	0.25 +- 0.15	2.93 +- 0.70	2.15 +- 1.49
L93:S->M	0.10 +- 0.16	-2.09 +- 0.53	-2.21 +- 0.23
L93:S->F	0.07 +- 0.43	-2.01 +- 0.75	-1.43 +- 0.25
L93:S->T	0.29 +- 0.24	-1.53 +- 0.15	-1.15 +- 0.22
L93:S->W	0.40 +- 0.46	0.15 +- 0.74	1.14 +- 1.07
L93:S->Y	0.17 +- 0.24	-1.22 +- 0.24	-1.72 +- 0.59
L93:S->V	0.03 +- 0.22	-0.90 +- 0.19	-0.99 +- 0.43
L94:S->A	0.56 +- 0.60	-0.10 +- 0.11	-0.19 +- 0.14
L94:S->R	0.97 +- 0.36	0.72 +- 0.34	1.13 +- 0.35
L94:S->N	0.44 +- 0.25	-0.40 +- 0.25	0.25 +- 0.57
L94:S->D	-0.66 +- 0.27	-0.91 +- 0.31	-1.73 +- 1.07
L94:S->C	1.14 +- 0.41	-0.86 +- 0.24	-0.44 +- 0.30
L94:S->Q	0.85 +- 0.38	-0.25 +- 0.46	-1.07 +- 0.42
L94:S->E	-0.60 +- 0.36	0.10 +- 0.34	-0.67 +- 0.34
L94:S->G	-1.40 +- 0.56	1.08 +- 0.56	0.80 +- 0.56
L94:S->H	1.64 +- 0.36	-0.66 +- 0.32	0.16 +- 0.26
L94:S->I	0.90 +- 0.31	-0.17 +- 0.29	-0.14 +- 0.31
L94:S->L	0.82 +- 0.46	-0.63 +- 0.15	-0.66 +- 0.22
L94:S->K	0.85 +- 0.15	0.86 +- 0.16	1.64 +- 0.48
L94:S->M	0.58 +- 0.33	-0.15 +- 0.24	-0.81 +- 0.22
L94:S->F	0.39 +- 0.42	-1.89 +- 0.36	-0.65 +- 0.47
L94:S->T	0.38 +- 0.28	-0.58 +- 0.19	-0.24 +- 0.16
L94:S->W	0.62 +- 0.62	-1.24 +- 0.64	-0.57 +- 0.71
L94:S->Y	0.16 +- 0.45	-1.95 +- 0.53	-1.75 +- 0.43
L94:S->V	1.25 +- 0.64	0.08 +- 0.68	-0.26 +- 0.52
L95A:D->A	-1.19 +- 0.13	1.45 +- 0.76	1.31 +- 0.38
L95A:D->N	-2.25 +- 0.27	1.40 +- 0.49	1.32 +- 0.42
L95A:D->C	-2.06 +- 0.21	2.25 +- 0.73	0.12 +- 0.78
L95A:D->Q	-2.20 +- 0.39	2.05 +- 1.64	1.90 +- 1.16
L95A:D->E	-0.27 +- 0.80	2.38 +- 0.76	0.16 +- 0.83
L95A:D->G	-1.45 +- 0.34	0.70 +- 0.17	0.23 +- 0.45
L95A:D->H	-2.51 +- 0.24	2.81 +- 0.57	1.51 +- 0.76
L95A:D->I	-1.06 +- 0.57	4.31 +- 0.92	3.46 +- 0.67
L95A:D->L	-1.31 +- 0.52	1.81 +- 1.66	3.62 +- 0.69
L95A:D->M	-1.63 +- 0.58	1.94 +- 1.11	3.21 +- 0.67
L95A:D->F	-2.75 +- 0.20	2.10 +- 1.21	0.86 +- 1.39
L95A:D->S	-1.51 +- 0.16	0.32 +- 0.73	0.56 +- 0.79
L95A:D->T	-1.03 +- 1.08	1.74 +- 1.36	2.64 +- 1.09
L95A:D->W	-2.16 +- 0.29	1.82 +- 0.33	0.19 +- 0.75
L95A:D->Y	-1.63 +- 0.51	1.79 +- 1.77	0.39 +- 0.81
L95A:D->V	-1.64 +- 0.69	3.18 +- 1.12	3.20 +- 1.82
L96:Y->A	2.48 +- 0.63	1.08 +- 1.93	1.78 +- 1.26
L96:Y->R	-2.69 +- 1.60	4.70 +- 1.67	2.44 +- 1.72
L96:Y->N	2.91 +- 0.32	2.92 +- 1.09	1.29 +- 0.62
L96:Y->D	5.84 +- 0.78	8.02 +- 1.84	6.57 +- 1.72
L96:Y->C	1.43 +- 0.29	2.26 +- 1.80	2.07 +- 0.82
L96:Y->Q	2.43 +- 1.46	1.83 +- 1.93	0.59 +- 1.72
L96:Y->E	5.12 +- 0.69	5.94 +- 2.13	6.53 +- 1.42
L96:Y->G	6.14 +- 0.97	4.57 +- 1.13	1.33 +- 1.52
L96:Y->H	1.28 +- 0.60	1.63 +- 1.02	0.30 +- 0.62
L96:Y->I	-0.34 +- 0.33	2.51 +- 0.69	1.57 +- 0.39
L96:Y->L	0.89 +- 0.44	1.98 +- 1.08	1.50 +- 1.54
L96:Y->K	-1.73 +- 0.85	2.60 +- 1.05	2.73 +- 1.98
L96:Y->M	-0.01 +- 0.37	2.16 +- 1.83	3.46 +- 0.48
L96:Y->F	1.89 +- 0.75	2.03 +- 0.69	-0.72 +- 0.73
L96:Y->S	3.57 +- 0.46	2.10 +- 0.74	1.21 +- 1.52
L96:Y->T	1.27 +- 0.26	0.58 +- 1.30	-0.40 +- 0.53
L96:Y->W	2.27 +- 1.47	5.61 +- 1.71	2.34 +- 1.72
L96:Y->V	-0.01 +- 0.21	3.57 +- 1.19	1.23 +- 0.99
